# Supplementary material for: N′-(4-Chloro­benzyl­idene)-2-hydroxy­benzohydrazide
Source: Acta Crystallogr Sect E Struct Rep Online. 2008 Dec 10;65(Pt 1):o84. doi: 10.1107/S160053680803972X (PMC2967992; doi:10.1107/S160053680803972X)
Supplement: Supplementary file 2 [file e-65-00o84-Isup2.hkl]

# 
# h,k,l, Fc-squared, Fo-squared, sigma(Fo-squared) and status flag 
# 
data_I
_shelx_title ' 061026cm in P2(1)/n' 
_shelx_refln_list_code          4 
_shelx_F_calc_maximum      174.06 
_exptl_crystal_F_000       568.00 
_reflns_d_resolution_high  0.7511 
 
loop_ 
 _symmetry_equiv_pos_as_xyz 
 'x, y, z' 
 '-x+1/2, y+1/2, -z+1/2' 
 '-x, -y, -z' 
 'x-1/2, -y-1/2, z-1/2' 
 
_cell_length_a     4.8557 
_cell_length_b    24.5882 
_cell_length_c    11.0903 
_cell_angle_alpha  90.000 
_cell_angle_beta   99.710 
_cell_angle_gamma  90.000 
 
_shelx_F_squared_multiplier     1.000 
 
loop_ 
 _refln_index_h 
 _refln_index_k 
 _refln_index_l 
 _refln_F_squared_calc 
 _refln_F_squared_meas 
 _refln_F_squared_sigma 
 _refln_observed_status 
   2   0   0      154.04      122.80      2.97 o 
   4   0   0      191.86      181.40      5.16 o 
   6   0   0        8.22       17.74      3.43 o 
   1   1   0       81.89      103.94      1.48 o 
   2   1   0      198.82      208.33      2.99 o 
   3   1   0       33.55       38.83      1.53 o 
   4   1   0       28.12       28.09      1.73 o 
   5   1   0       91.32       95.19      2.88 o 
   6   1   0       10.84       11.52      2.28 o 
   0   2   0     4023.68     3708.41     87.35 o 
   1   2   0      870.09      866.79      9.85 o 
   2   2   0       19.66       10.37      0.84 o 
   3   2   0       32.87       39.04      1.95 o 
   4   2   0      259.14      238.35      4.25 o 
   5   2   0        2.78        3.86      1.30 o 
   6   2   0        5.90        9.32      1.89 o 
   1   3   0     1010.78     1261.24     23.66 o 
   2   3   0      174.49      152.05      2.41 o 
   3   3   0      121.36      136.78      2.67 o 
   4   3   0       22.18       23.82      1.64 o 
   5   3   0       23.93       26.59      1.98 o 
   6   3   0        0.61        5.30      1.72 o 
   0   4   0     1035.74     1188.82     21.07 o 
   1   4   0        0.37        6.21      0.88 o 
   2   4   0      202.76      179.03      3.51 o 
   3   4   0       22.02       21.42      1.23 o 
   4   4   0       13.31       15.05      1.41 o 
   5   4   0       51.15       54.09      2.52 o 
   6   4   0        0.00        6.66      2.48 o 
   1   5   0    30297.16    33435.98    324.98 o 
   2   5   0     1348.10     1397.24     16.13 o 
   3   5   0      161.37      162.70      2.97 o 
   4   5   0       19.80       21.34      1.75 o 
   5   5   0        5.20        7.67      1.43 o 
   6   5   0        0.22        1.34      1.74 o 
   0   6   0       18.17       17.15      1.03 o 
   1   6   0      177.13      166.81      2.53 o 
   2   6   0        3.87        5.85      0.66 o 
   3   6   0        5.77        6.87      1.00 o 
   4   6   0      133.64      127.61      3.01 o 
   5   6   0       12.40       14.59      1.89 o 
   6   6   0       21.56       24.81      2.44 o 
   1   7   0       32.84       21.64      1.42 o 
   2   7   0      347.40      316.83      4.17 o 
   3   7   0        0.27       -0.60      0.60 o 
   4   7   0       94.33       96.76      2.65 o 
   5   7   0       94.76       89.26      3.18 o 
   6   7   0        0.87        4.60      2.46 o 
   0   8   0     3362.20     3471.75     73.29 o 
   1   8   0      836.44      944.58      9.88 o 
   2   8   0      628.91      668.34      7.63 o 
   3   8   0      117.75      103.68      2.35 o 
   4   8   0      124.11      116.38      3.26 o 
   5   8   0        6.59        8.89      1.65 o 
   6   8   0        0.26        1.45      3.70 o 
   1   9   0     1153.93     1180.89     17.14 o 
   2   9   0     1109.19     1079.08     11.65 o 
   3   9   0       62.07       65.07      1.90 o 
   4   9   0      120.66      121.27      4.27 o 
   5   9   0        0.64        0.21      1.76 o 
   6   9   0        0.01       -0.55      3.27 o 
   0  10   0      426.40      452.63      9.47 o 
   1  10   0      951.02     1053.75     12.35 o 
   2  10   0      961.10      971.94     10.67 o 
   3  10   0       13.26       15.61      1.17 o 
   4  10   0        6.29       10.85      1.32 o 
   5  10   0        0.24       -1.29      1.48 o 
   6  10   0        7.69       12.14      3.71 o 
   1  11   0      283.98      297.37      4.34 o 
   2  11   0        5.84        5.01      0.72 o 
   3  11   0        2.69        1.80      0.84 o 
   4  11   0        9.12       13.59      1.95 o 
   5  11   0       50.04       57.03      3.45 o 
   6  11   0       12.06       20.45      6.03 o 
   0  12   0       35.47       23.92      1.75 o 
   1  12   0      190.94      178.82      3.08 o 
   2  12   0      132.98       94.37      1.95 o 
   3  12   0        1.75        3.85      1.24 o 
   4  12   0        0.35        0.49      1.37 o 
   5  12   0        9.71       11.26      2.09 o 
   1  13   0     1087.81     1068.86     14.58 o 
   2  13   0      144.36      122.18      2.73 o 
   3  13   0     1304.97     1186.54     14.96 o 
   4  13   0        2.18        2.71      1.46 o 
   5  13   0        1.27        3.65      1.75 o 
   0  14   0        2.62        4.66      1.22 o 
   1  14   0      592.17      570.92      7.55 o 
   2  14   0       19.54       19.27      1.30 o 
   3  14   0     1048.49      917.99     12.17 o 
   4  14   0        6.81       12.20      1.90 o 
   5  14   0        0.63        3.19      2.31 o 
   1  15   0       63.56       64.60      1.83 o 
   2  15   0       77.89       74.12      2.18 o 
   3  15   0       60.63       58.67      2.46 o 
   4  15   0        4.21        8.28      1.77 o 
   5  15   0        6.93        8.39      1.97 o 
   0  16   0      405.50      428.86     10.24 o 
   1  16   0       56.39       53.07      2.05 o 
   2  16   0      379.38      324.82      5.31 o 
   3  16   0       23.27       21.34      1.74 o 
   4  16   0        0.38        3.52      1.55 o 
   5  16   0        6.78       11.99      2.18 o 
   1  17   0        6.12        5.82      1.34 o 
   2  17   0        5.30        9.16      1.21 o 
   3  17   0        4.30        3.31      1.05 o 
   4  17   0       13.50       18.53      2.22 o 
   5  17   0        0.14        1.49      1.97 o 
   0  18   0      565.70      548.39     14.40 o 
   1  18   0      413.93      363.14      6.68 o 
   2  18   0      297.50      277.52      4.97 o 
   3  18   0       31.02       35.35      2.07 o 
   4  18   0       71.94       64.72      4.08 o 
   5  18   0        9.45        9.69      2.64 o 
   1  19   0       17.32       14.83      1.62 o 
   2  19   0      692.83      631.55     10.39 o 
   3  19   0       11.52        9.66      1.90 o 
   4  19   0       58.90       56.67      4.52 o 
   5  19   0       20.34       25.59      5.32 o 
   0  20   0       21.08       20.49      4.75 o 
   1  20   0       86.54       93.90      3.25 o 
   2  20   0      158.18      141.72      6.62 o 
   3  20   0       69.52       70.15      6.99 o 
   4  20   0        0.29        4.80      1.71 o 
   5  20   0        1.17       -0.41      3.41 o 
   1  21   0      374.82      349.31      6.94 o 
   2  21   0        0.04        1.48      1.46 o 
   3  21   0        0.03        2.34      1.55 o 
   4  21   0        0.01        3.26      2.50 o 
   0  22   0        0.47        2.75      1.76 o 
   1  22   0        2.19        3.08      1.37 o 
   2  22   0        5.85        6.14      1.47 o 
   3  22   0       16.41       22.68      4.59 o 
   4  22   0        0.63        9.07      2.98 o 
   1  23   0       82.25       87.71      3.45 o 
   2  23   0       53.47       59.45      3.86 o 
   3  23   0        0.09        1.33      1.62 o 
   4  23   0        0.03       -1.24      2.02 o 
   0  24   0        4.83        3.80      2.15 o 
   1  24   0      135.06      141.94      4.40 o 
   2  24   0        0.07        3.34      1.60 o 
   3  24   0       43.40       44.92      4.84 o 
   4  24   0        1.50        5.21      4.57 o 
   1  25   0       29.49       35.90      2.73 o 
   2  25   0       92.34       94.10      5.71 o 
   3  25   0       51.31       47.95      4.78 o 
   0  26   0      310.38      275.10      9.23 o 
   1  26   0        1.28        2.51      1.52 o 
   2  26   0        0.21        3.80      1.82 o 
   3  26   0        6.83       14.75      6.76 o 
   1  27   0        7.86       11.28      1.98 o 
   2  27   0       39.65       42.18      6.95 o 
   3  27   0        0.15        3.02      2.33 o 
   0  28   0      146.93      138.15      6.53 o 
   1  28   0        2.10        5.74      2.29 o 
   2  28   0        0.04        2.30      1.99 o 
   3  28   0        3.31        3.34      4.43 o 
   1  29   0        2.11        5.93      2.11 o 
   2  29   0       15.94       16.86      3.40 o 
   0  30   0       17.08       20.02      3.49 o 
   1  30   0        1.92        2.85      4.09 o 
   2  30   0        5.46        7.76      3.68 o 
   1  31   0        8.30        4.74      2.73 o 
   0  32   0        9.24        7.16      4.40 o 
   1  32   0        3.82        1.24      2.57 o 
  -5   0   1        3.88        7.43      4.07 o 
  -3   0   1      182.21      188.77      4.67 o 
  -1   0   1        6.06        1.88      0.97 o 
   1   0   1     1710.20     2012.02     33.72 o 
   3   0   1      537.78      512.37      9.20 o 
   5   0   1        6.70        7.53      2.06 o 
  -6   1   1        0.00        3.76      1.86 o 
  -5   1   1        0.96        1.61      1.35 o 
  -4   1   1        0.22        0.24      0.87 o 
  -3   1   1      389.82      390.09      5.49 o 
  -2   1   1     1145.37     1152.48     12.17 o 
  -1   1   1      177.15      207.79      2.69 o 
   0   1   1      586.81      632.06      8.00 o 
   1   1   1     3893.68     4350.38     42.39 o 
   2   1   1     1202.71     1212.95     13.79 o 
   3   1   1       43.74       45.38      1.56 o 
   4   1   1       34.47       35.16      1.84 o 
   5   1   1        5.99        7.96      1.47 o 
   6   1   1        3.31        9.26      2.57 o 
  -6   2   1        1.36        7.09      2.14 o 
  -5   2   1        8.07        7.31      1.40 o 
  -4   2   1       44.83       43.94      1.96 o 
  -3   2   1     2977.79     2975.76     30.27 o 
  -2   2   1        1.78        3.49      0.52 o 
  -1   2   1      696.53      765.30      8.79 o 
   0   2   1      288.76      348.20      3.65 o 
   1   2   1       29.35       32.51      1.26 o 
   2   2   1       26.15       25.95      1.00 o 
   3   2   1       64.53       49.21      1.61 o 
   4   2   1       16.40       16.36      1.48 o 
   5   2   1        4.56        6.38      1.36 o 
   6   2   1       14.74       26.00      2.82 o 
  -6   3   1       31.76       35.62      2.58 o 
  -5   3   1        0.30        3.97      1.23 o 
  -4   3   1      206.96      187.53      3.67 o 
  -3   3   1       18.04       16.50      1.38 o 
  -2   3   1      299.71      276.28      3.66 o 
  -1   3   1     1013.19     1044.58     11.80 o 
   0   3   1     1369.33     1527.24     15.12 o 
   1   3   1      618.52      702.71      8.16 o 
   2   3   1      291.80      264.11      3.57 o 
   3   3   1        6.54        7.93      0.96 o 
   4   3   1      232.14      191.20      3.74 o 
   5   3   1       46.11       51.12      3.04 o 
   6   3   1        4.01       12.96      2.21 o 
  -6   4   1       10.86       11.52      1.79 o 
  -5   4   1       26.54       28.24      2.37 o 
  -4   4   1       65.65       62.14      2.13 o 
  -3   4   1      123.49      103.81      2.27 o 
  -2   4   1       88.29       97.70      2.31 o 
  -1   4   1    15196.82    16985.74    198.48 o 
   0   4   1     3165.61     3665.70     35.76 o 
   1   4   1    29304.57    32601.89    330.52 o 
   2   4   1        0.01        1.74      0.50 o 
   3   4   1      562.43      513.16      6.55 o 
   4   4   1       43.55       43.24      2.21 o 
   5   4   1       77.25       75.93      2.96 o 
   6   4   1        2.04        4.25      2.01 o 
  -6   5   1        0.50        1.14      1.60 o 
  -5   5   1        5.65        4.48      1.30 o 
  -4   5   1        0.24       -0.35      0.83 o 
  -3   5   1       21.41       24.78      1.45 o 
  -2   5   1        6.50       32.13      1.90 o 
  -1   5   1     7739.75     8451.11     82.31 o 
   0   5   1       64.07       90.46      1.35 o 
   1   5   1        3.81        4.23      0.62 o 
   2   5   1      550.94      533.93      6.94 o 
   3   5   1       84.13       74.47      1.97 o 
   4   5   1       43.39       45.50      1.98 o 
   5   5   1        9.25       13.05      1.99 o 
   6   5   1        3.43        1.42      2.22 o 
  -6   6   1        0.03        2.59      1.56 o 
  -5   6   1        1.67        3.22      1.31 o 
  -4   6   1        6.49       10.15      1.23 o 
  -3   6   1      414.38      353.92      5.53 o 
  -2   6   1     1341.65     1489.53     16.76 o 
  -1   6   1      228.67      210.17      3.86 o 
   0   6   1       21.15       29.08      1.15 o 
   1   6   1     2781.88     2968.22     29.23 o 
   2   6   1      417.66      360.62      4.58 o 
   3   6   1       75.69       66.46      2.05 o 
   4   6   1        8.67       10.93      1.33 o 
   5   6   1        0.60        1.39      1.36 o 
   6   6   1        1.81        3.63      2.32 o 
  -6   7   1        4.87        7.57      2.08 o 
  -5   7   1       29.19       26.56      1.98 o 
  -4   7   1       94.48       85.92      2.47 o 
  -3   7   1       51.44       43.05      2.09 o 
  -2   7   1     1617.60     1801.79     20.04 o 
  -1   7   1      150.72      161.33      2.23 o 
   0   7   1       71.42       70.01      1.34 o 
   1   7   1      348.60      351.93      4.15 o 
   2   7   1       25.37       28.27      1.11 o 
   3   7   1       46.16       43.86      1.83 o 
   4   7   1      101.76       87.25      2.74 o 
   5   7   1        0.88        1.12      1.64 o 
   6   7   1        0.21        2.99      2.79 o 
  -6   8   1        0.64       -0.38      2.76 o 
  -5   8   1       11.47       14.38      1.66 o 
  -4   8   1       12.13       11.66      1.59 o 
  -3   8   1        0.94        1.43      1.00 o 
  -2   8   1        1.39       -0.10      0.42 o 
  -1   8   1       12.74       11.64      0.58 o 
   0   8   1       67.05       62.59      1.32 o 
   1   8   1        0.88        0.48      0.34 o 
   2   8   1      184.52      187.64      3.50 o 
   3   8   1      546.63      460.48      6.10 o 
   4   8   1       38.28       42.96      2.07 o 
   5   8   1       34.88       36.63      2.50 o 
   6   8   1        1.86        3.02      2.80 o 
  -6   9   1        0.74       -0.99      3.31 o 
  -5   9   1        2.77        1.65      1.32 o 
  -4   9   1        0.01        0.27      0.89 o 
  -3   9   1       48.62       41.18      1.57 o 
  -2   9   1     3970.66     4021.86     43.15 o 
  -1   9   1      370.73      386.57      5.15 o 
   0   9   1        1.54        3.23      0.35 o 
   1   9   1       37.48       27.87      1.31 o 
   2   9   1     8219.46     8392.63     81.68 o 
   3   9   1      398.50      360.92      5.13 o 
   4   9   1      181.27      164.87      4.62 o 
   5   9   1        2.29        3.60      1.71 o 
   6   9   1        1.99        5.01      4.02 o 
  -6  10   1        0.52       -3.27      3.34 o 
  -5  10   1        8.39        6.85      2.04 o 
  -4  10   1       45.79       47.95      2.03 o 
  -3  10   1      177.45      174.20      3.19 o 
  -2  10   1      581.90      529.58      6.90 o 
  -1  10   1       85.28      123.91      2.34 o 
   0  10   1     1729.72     1747.07     19.79 o 
   1  10   1       11.18        7.85      0.52 o 
   2  10   1       53.33       52.95      2.26 o 
   3  10   1       81.70       75.68      2.05 o 
   4  10   1      138.95      129.58      3.48 o 
   5  10   1        0.95        1.01      1.61 o 
  -5  11   1        7.25        9.80      1.99 o 
  -4  11   1       76.94       67.30      2.61 o 
  -3  11   1      366.06      314.13      4.68 o 
  -2  11   1      896.67      816.70      9.94 o 
  -1  11   1        1.65        4.02      0.63 o 
   0  11   1       58.49       66.48      1.30 o 
   1  11   1       95.94       78.36      1.82 o 
   2  11   1      239.96      234.16      3.51 o 
   3  11   1        6.09       10.21      1.35 o 
   4  11   1       20.01       16.26      2.09 o 
   5  11   1        7.31        9.17      1.98 o 
  -5  12   1        0.20        2.15      1.60 o 
  -4  12   1       27.37       29.57      2.07 o 
  -3  12   1        1.11       -0.37      0.80 o 
  -2  12   1       29.39       27.43      1.20 o 
  -1  12   1      323.08      349.11      8.73 o 
   0  12   1      189.81      166.87      4.50 o 
   1  12   1      160.38      163.34      2.90 o 
   2  12   1       91.04       81.56      1.91 o 
   3  12   1      338.09      303.88      5.32 o 
   4  12   1        0.39       -0.43      1.25 o 
   5  12   1        0.68        2.00      1.89 o 
  -5  13   1        7.87        9.54      2.04 o 
  -4  13   1       40.38       44.74      2.38 o 
  -3  13   1        0.22        1.82      0.90 o 
  -2  13   1       85.26       78.66      2.35 o 
  -1  13   1        3.66        9.98      0.93 o 
   0  13   1       65.75       74.06      2.49 o 
   1  13   1      110.35      105.53      2.29 o 
   2  13   1      241.13      237.53      4.62 o 
   3  13   1       10.82       18.70      1.71 o 
   4  13   1       46.23       39.55      2.71 o 
   5  13   1       14.61       19.29      2.49 o 
  -5  14   1        5.93        8.98      3.37 o 
  -4  14   1       16.18       20.88      2.01 o 
  -3  14   1      233.88      208.40      5.40 o 
  -2  14   1        1.33        1.81      0.62 o 
  -1  14   1      746.02      729.33     14.19 o 
   0  14   1     1077.68     1104.60     15.16 o 
   1  14   1       67.85       73.40      1.91 o 
   2  14   1      105.27       99.17      2.78 o 
   3  14   1       39.80       31.06      1.95 o 
   4  14   1       44.06       50.25      2.97 o 
   5  14   1        0.39        0.74      1.66 o 
  -5  15   1       15.27       18.32      2.77 o 
  -4  15   1      109.39      105.28      3.69 o 
  -3  15   1        9.55       15.56      1.71 o 
  -2  15   1        0.39        1.78      0.96 o 
  -1  15   1      154.38      127.93      2.93 o 
   0  15   1       93.05       96.85      2.74 o 
   1  15   1      428.94      384.39      5.61 o 
   2  15   1       28.76       32.56      1.61 o 
   3  15   1       22.76       28.18      2.20 o 
   4  15   1        5.73        6.74      1.69 o 
   5  15   1       15.55       20.43      2.63 o 
  -5  16   1        0.90        2.12      1.90 o 
  -4  16   1      105.32      100.64      3.70 o 
  -3  16   1      174.58      152.16      5.14 o 
  -2  16   1       20.02       21.92      1.58 o 
  -1  16   1       52.54       50.80      1.87 o 
   0  16   1      636.09      587.93      9.18 o 
   1  16   1        4.85        5.83      0.80 o 
   2  16   1        0.00        2.05      0.91 o 
   3  16   1        3.43        7.16      1.46 o 
   4  16   1       37.71       40.41      2.87 o 
   5  16   1        7.58       11.86      2.29 o 
  -5  17   1        9.66        7.19      2.29 o 
  -4  17   1       61.99       49.24      4.60 o 
  -3  17   1       11.65       17.94      1.81 o 
  -2  17   1      268.90      244.76      4.92 o 
  -1  17   1      125.61      105.94      7.03 o 
   0  17   1        0.04        4.65      1.01 o 
   1  17   1       91.67       90.03      3.22 o 
   2  17   1      941.03      897.64     11.78 o 
   3  17   1       35.17       31.10      2.30 o 
   4  17   1        8.78        3.86      2.34 o 
   5  17   1        8.61       11.11      2.44 o 
  -5  18   1        0.96        2.93      2.18 o 
  -4  18   1       66.00       59.59      5.29 o 
  -3  18   1        2.01        3.58      1.20 o 
  -2  18   1       62.63       64.66      2.43 o 
  -1  18   1      241.86      233.50      6.93 o 
   0  18   1      211.35      207.78      4.59 o 
   1  18   1       23.46       23.73      1.78 o 
   2  18   1        0.54        1.40      1.07 o 
   3  18   1       42.33       37.79      2.51 o 
   4  18   1       61.32       64.38      4.91 o 
   5  18   1        1.44        6.58      2.90 o 
  -5  19   1        0.32        0.75      3.31 o 
  -4  19   1       21.90       24.40      2.80 o 
  -3  19   1        1.14       -0.25      0.84 o 
  -2  19   1       49.98       57.85      3.97 o 
  -1  19   1        5.31        7.20      1.23 o 
   0  19   1       21.26       25.67      1.88 o 
   1  19   1      199.16      167.24      6.74 o 
   2  19   1      138.00      124.11      3.83 o 
   3  19   1        5.99        8.23      1.57 o 
   4  19   1       41.18       41.78      5.89 o 
   5  19   1        3.26       10.66      4.84 o 
  -5  20   1        4.11       -1.67      3.34 o 
  -4  20   1       19.86       24.71      2.83 o 
  -3  20   1       25.42       24.79      2.71 o 
  -2  20   1       26.07       27.95      3.33 o 
  -1  20   1      130.36      126.65      4.27 o 
   0  20   1      165.04      157.79      4.12 o 
   1  20   1       64.04       64.89      2.74 o 
   2  20   1        1.33        4.96      1.72 o 
   3  20   1       10.01       13.36      2.95 o 
   4  20   1        1.12        4.69      1.81 o 
  -4  21   1        7.48        3.98      2.36 o 
  -3  21   1        6.84        8.61      1.81 o 
  -2  21   1       28.17       27.61      2.62 o 
  -1  21   1       71.03       68.51      3.30 o 
   0  21   1        6.01        7.11      1.39 o 
   1  21   1      101.95       85.07      3.18 o 
   2  21   1        0.29        1.46      1.88 o 
   3  21   1        0.00        2.50      1.52 o 
   4  21   1        9.19       15.65      2.68 o 
  -4  22   1       21.04       34.55      4.35 o 
  -3  22   1        3.69        5.48      2.23 o 
  -2  22   1        7.61        8.99      1.77 o 
  -1  22   1      229.18      216.85      5.22 o 
   0  22   1      239.22      225.23      5.29 o 
   1  22   1      336.89      337.04      6.93 o 
   2  22   1       15.01       22.92      3.26 o 
   3  22   1        1.80        3.06      1.80 o 
   4  22   1       17.43       28.06      3.36 o 
  -4  23   1       19.69       18.65      3.58 o 
  -3  23   1       19.97       19.06      7.19 o 
  -2  23   1        3.66        7.21      1.69 o 
  -1  23   1      291.75      272.40      6.15 o 
   0  23   1       75.76       77.66      3.92 o 
   1  23   1       37.52       39.47      2.79 o 
   2  23   1        9.60       10.89      2.20 o 
   3  23   1       28.47       28.45      3.62 o 
   4  23   1       14.40       15.99      2.88 o 
  -4  24   1        0.10        5.57      2.62 o 
  -3  24   1        7.78        9.44      2.64 o 
  -2  24   1        2.23        1.78      1.49 o 
  -1  24   1       11.79       13.05      1.91 o 
   0  24   1       76.78       77.89      4.13 o 
   1  24   1       37.54       35.11      2.60 o 
   2  24   1       14.82       19.91      2.66 o 
   3  24   1        0.10        3.13      1.84 o 
  -3  25   1        2.48        8.83      2.74 o 
  -2  25   1        1.11        3.69      1.61 o 
  -1  25   1        1.15        2.25      1.42 o 
   0  25   1       36.00       44.54      4.29 o 
   1  25   1       11.21       13.70      1.98 o 
   2  25   1        6.80        9.48      2.92 o 
   3  25   1        0.64        3.59      2.73 o 
  -3  26   1        4.01        2.81      4.00 o 
  -2  26   1       13.13       15.25      2.34 o 
  -1  26   1        1.61        1.56      1.58 o 
   0  26   1       20.02       22.21      2.28 o 
   1  26   1        0.13       -1.55      1.55 o 
   2  26   1       18.52       16.59      3.04 o 
   3  26   1        0.01        2.25      1.98 o 
  -3  27   1       24.76       33.53      5.86 o 
  -2  27   1        0.28        0.37      1.48 o 
  -1  27   1       10.60       17.86      2.70 o 
   0  27   1        1.39        5.75      1.71 o 
   1  27   1       58.68       65.22      4.28 o 
   2  27   1        0.02        3.51      2.39 o 
   3  27   1        9.40       15.77      3.41 o 
  -3  28   1        5.33        4.09      3.17 o 
  -2  28   1        1.98        6.11      3.97 o 
  -1  28   1        0.10        1.18      2.43 o 
   0  28   1       87.56       97.80      3.97 o 
   1  28   1       10.47        9.11      2.36 o 
   2  28   1        2.71        5.61      3.24 o 
   3  28   1        0.30        4.16      4.43 o 
  -2  29   1        6.95        8.37      2.58 o 
  -1  29   1       51.08       53.47      3.98 o 
   0  29   1        2.13        6.63      1.96 o 
   1  29   1       10.35       16.54      4.75 o 
   2  29   1        7.85       14.97      5.13 o 
  -2  30   1        0.00        3.51      2.47 o 
  -1  30   1        4.47        5.70      2.15 o 
   0  30   1        0.36        2.78      2.79 o 
   1  30   1        9.98       12.19      2.71 o 
   2  30   1        1.69        4.63      4.36 o 
  -1  31   1       15.56       22.27      3.03 o 
   0  31   1        0.03        0.68      2.51 o 
   1  31   1        9.16       14.61      2.75 o 
  -1  32   1        7.12        9.24      4.70 o 
   0  32   1        1.83        3.66      4.29 o 
   1  32   1       12.46       20.62      5.76 o 
  -6   0   2        0.01        1.65      2.94 o 
  -4   0   2      260.02      248.35      6.13 o 
  -2   0   2      374.68      371.45      6.54 o 
   0   0   2    22063.40    24938.24    345.31 o 
   2   0   2       56.33       62.66      2.37 o 
   4   0   2      109.52       98.29      3.66 o 
   6   0   2       60.87       65.16      7.60 o 
  -6   1   2       11.55       15.31      1.78 o 
  -5   1   2       25.73       30.78      2.02 o 
  -4   1   2        0.40       -0.87      0.87 o 
  -3   1   2       21.51       22.25      2.08 o 
  -2   1   2      375.89      393.62      4.93 o 
  -1   1   2       84.81       71.67      1.22 o 
   0   1   2     6755.54     7361.70    135.14 o 
   1   1   2     3831.43     4136.36     40.41 o 
   2   1   2       25.28       23.36      1.14 o 
   3   1   2       24.48       25.97      1.31 o 
   4   1   2        2.19        1.78      0.94 o 
   5   1   2       59.03       62.61      3.34 o 
   6   1   2       19.58       19.77      5.18 o 
  -6   2   2        4.56        6.98      1.73 o 
  -5   2   2        0.00        0.65      1.10 o 
  -4   2   2      335.80      294.71      5.27 o 
  -3   2   2      588.56      622.39      7.63 o 
  -2   2   2     1869.28     1836.18     18.74 o 
  -1   2   2      162.06      186.15      2.37 o 
   0   2   2     1946.14     2187.55     23.75 o 
   1   2   2        8.03        6.78      0.78 o 
   2   2   2       17.54       33.88      1.10 o 
   3   2   2       11.75       11.14      1.00 o 
   4   2   2        2.89        4.65      1.14 o 
   5   2   2       15.16       20.34      2.08 o 
   6   2   2       15.22       20.99      5.45 o 
  -6   3   2        6.37        6.71      1.67 o 
  -5   3   2       54.21       59.46      2.50 o 
  -4   3   2      209.50      185.06      3.62 o 
  -3   3   2      176.56      177.40      3.40 o 
  -2   3   2      409.78      460.46      5.53 o 
  -1   3   2       21.92       17.77      1.01 o 
   0   3   2      687.15      872.76      8.87 o 
   1   3   2        6.55        5.26      0.48 o 
   2   3   2       22.24       23.95      0.99 o 
   3   3   2       31.11       41.15      2.14 o 
   4   3   2        4.63        6.98      1.17 o 
   5   3   2      152.26      146.07      4.01 o 
   6   3   2        7.47       23.72      5.25 o 
  -6   4   2        0.42        1.55      1.42 o 
  -5   4   2        1.63        1.77      1.18 o 
  -4   4   2       44.16       46.69      1.96 o 
  -3   4   2       39.01       36.26      1.59 o 
  -2   4   2     1632.17     1627.05     16.78 o 
  -1   4   2     1221.80     1247.25     15.63 o 
   0   4   2      662.85      699.30      7.23 o 
   1   4   2     2092.37     2255.31     24.79 o 
   2   4   2      691.87      619.34      7.10 o 
   3   4   2       78.11       76.83      2.00 o 
   4   4   2       39.93       39.60      1.92 o 
   5   4   2       17.91       22.49      2.89 o 
   6   4   2        6.39        6.27      3.95 o 
  -6   5   2        3.49        5.04      1.59 o 
  -5   5   2        5.67        5.65      1.34 o 
  -4   5   2       49.65       46.82      2.39 o 
  -3   5   2      337.71      323.27      5.08 o 
  -2   5   2     1591.54     1679.30     19.12 o 
  -1   5   2     1045.30     1162.48     11.90 o 
   0   5   2      762.89      907.64      9.27 o 
   1   5   2     7676.72     8320.45     80.58 o 
   2   5   2      335.41      343.24      6.31 o 
   3   5   2      110.39      106.82      2.37 o 
   4   5   2       37.98       38.69      2.19 o 
   5   5   2       21.18       19.11      2.19 o 
   6   5   2        1.71        5.90      3.71 o 
  -6   6   2        0.28        3.12      1.62 o 
  -5   6   2       35.61       32.64      2.12 o 
  -4   6   2      112.77      113.19      2.96 o 
  -3   6   2       14.19       11.24      0.97 o 
  -2   6   2     3535.51     3771.60     37.39 o 
  -1   6   2      710.98      827.65      9.78 o 
   0   6   2     1688.28     1872.89     20.31 o 
   1   6   2     1203.63     1191.26     12.25 o 
   2   6   2      700.51      627.89      8.04 o 
   3   6   2      205.93      182.93      3.24 o 
   4   6   2        2.21        1.17      1.47 o 
   5   6   2       11.51       11.38      1.75 o 
   6   6   2        4.51       10.80      3.71 o 
  -6   7   2        6.80        7.16      2.01 o 
  -5   7   2      116.21      112.42      3.17 o 
  -4   7   2        4.62        7.05      1.15 o 
  -3   7   2       58.11       57.51      2.75 o 
  -2   7   2       44.57       46.69      2.47 o 
  -1   7   2     4134.85     4548.07     44.50 o 
   0   7   2      353.17      375.48      4.25 o 
   1   7   2       60.64       96.29      1.63 o 
   2   7   2       68.77       77.75      1.76 o 
   3   7   2        0.17        1.56      0.72 o 
   4   7   2       19.06       19.40      3.29 o 
   5   7   2       19.81       22.36      2.17 o 
  -6   8   2        7.33        3.68      2.03 o 
  -5   8   2       78.97       69.62      2.63 o 
  -4   8   2       83.30       82.69      3.02 o 
  -3   8   2       23.94       19.81      1.23 o 
  -2   8   2     2123.82     2254.80     22.91 o 
  -1   8   2       76.01       57.15      1.23 o 
   0   8   2     1313.37     1358.03     13.77 o 
   1   8   2       40.35       45.14      1.12 o 
   2   8   2      772.49      801.62      8.99 o 
   3   8   2       53.13       54.09      2.03 o 
   4   8   2      657.33      612.87      9.18 o 
   5   8   2       15.54       13.49      1.84 o 
  -6   9   2        0.96        3.16      2.84 o 
  -5   9   2       11.75       14.44      1.88 o 
  -4   9   2        0.07       -0.03      0.72 o 
  -3   9   2       67.30       68.69      1.92 o 
  -2   9   2      583.69      568.17      6.71 o 
  -1   9   2      190.14      197.37      2.73 o 
   0   9   2       61.10       59.67      1.20 o 
   1   9   2     1523.67     1536.84     18.42 o 
   2   9   2       66.16       67.41      1.73 o 
   3   9   2       57.08       50.52      1.78 o 
   4   9   2        1.10        5.03      1.23 o 
   5   9   2       14.15       23.02      2.58 o 
  -5  10   2       13.78       10.59      1.87 o 
  -4  10   2        9.98        9.05      1.33 o 
  -3  10   2       37.22       37.29      1.55 o 
  -2  10   2        7.40       14.76      0.92 o 
  -1  10   2     1653.76     1883.01     19.10 o 
   0  10   2     1999.34     2136.56     21.41 o 
   1  10   2      344.95      353.79      4.35 o 
   2  10   2     1295.98     1281.55     15.00 o 
   3  10   2      187.91      166.34      3.57 o 
   4  10   2       45.18       43.70      2.37 o 
   5  10   2        0.04        0.35      1.61 o 
  -5  11   2       14.45       21.42      2.33 o 
  -4  11   2       26.96       17.55      1.63 o 
  -3  11   2       94.13       82.93      2.14 o 
  -2  11   2       26.45       27.10      1.13 o 
  -1  11   2     3431.12     3789.57     37.43 o 
   0  11   2      226.55      235.57      3.10 o 
   1  11   2       91.31       79.42      1.60 o 
   2  11   2      953.07      844.72      9.53 o 
   3  11   2       77.40       59.87      2.22 o 
   4  11   2        0.01        0.48      1.41 o 
   5  11   2        0.33       -0.79      1.60 o 
  -5  12   2        3.46        1.74      1.61 o 
  -4  12   2      146.52      137.09      3.60 o 
  -3  12   2      143.13      129.90      3.16 o 
  -2  12   2        7.35       11.08      0.82 o 
  -1  12   2       39.07       36.39      1.88 o 
   0  12   2      152.66      185.96      2.66 o 
   1  12   2      268.06      282.69      3.75 o 
   2  12   2       42.87       34.58      1.78 o 
   3  12   2       12.34       19.02      1.99 o 
   4  12   2       38.50       37.63      4.19 o 
   5  12   2        4.11        4.63      2.36 o 
  -5  13   2        5.59        4.00      2.14 o 
  -4  13   2        0.07       -0.09      1.06 o 
  -3  13   2      457.08      411.84      6.53 o 
  -2  13   2      126.58       98.28      2.72 o 
  -1  13   2       42.25       43.65      1.62 o 
   0  13   2        0.50        4.62      0.51 o 
   1  13   2      185.19      146.15      2.39 o 
   2  13   2      200.29      175.47      3.42 o 
   3  13   2     1914.59     1768.00     28.20 o 
   4  13   2       29.99       32.37      2.64 o 
   5  13   2        4.77        8.51      2.45 o 
  -5  14   2        2.31        1.94      1.54 o 
  -4  14   2        0.10       -1.17      1.17 o 
  -3  14   2      214.62      195.24      4.07 o 
  -2  14   2       11.30       13.98      1.16 o 
  -1  14   2      331.83      304.74      6.67 o 
   0  14   2      369.05      369.07      4.63 o 
   1  14   2       34.63       34.74      1.36 o 
   2  14   2      506.43      444.19      6.58 o 
   3  14   2       19.85       19.46      2.42 o 
   4  14   2        1.36        3.75      1.54 o 
   5  14   2        1.25        1.73      1.80 o 
  -5  15   2       12.36       20.72      2.85 o 
  -4  15   2        4.38        6.76      1.58 o 
  -3  15   2       42.02       42.64      3.21 o 
  -2  15   2      127.62      116.78      2.75 o 
  -1  15   2      544.45      524.89      7.17 o 
   0  15   2      731.67      768.69      9.64 o 
   1  15   2       55.48       55.02      1.73 o 
   2  15   2      142.35      131.99      3.06 o 
   3  15   2      412.91      350.70      6.97 o 
   4  15   2       54.39       49.25      5.91 o 
   5  15   2        0.17        0.33      1.76 o 
  -5  16   2        1.21        3.05      1.91 o 
  -4  16   2        6.66        2.69      1.41 o 
  -3  16   2       22.95       28.24      1.85 o 
  -2  16   2       54.05       46.13      1.80 o 
  -1  16   2        1.00        3.61      0.75 o 
   0  16   2      340.60      303.85     11.10 o 
   1  16   2      191.48      174.42      3.32 o 
   2  16   2       94.47       79.95      3.36 o 
   3  16   2       45.74       47.08      2.69 o 
   4  16   2        5.70        9.42      2.29 o 
   5  16   2        0.03        2.79      1.93 o 
  -5  17   2        3.59        2.03      2.09 o 
  -4  17   2        0.98        4.51      1.48 o 
  -3  17   2       53.88       53.64      2.65 o 
  -2  17   2       86.60       75.54      2.32 o 
  -1  17   2      214.97      211.52      4.58 o 
   0  17   2        0.02        1.03      0.81 o 
   1  17   2       29.02       28.59      1.83 o 
   2  17   2       72.53       65.63      4.65 o 
   3  17   2       12.35       12.98      1.79 o 
   4  17   2        7.54       14.97      2.47 o 
   5  17   2       13.90       13.57      2.74 o 
  -5  18   2       41.91       47.75      3.96 o 
  -4  18   2       18.32       18.50      2.14 o 
  -3  18   2       14.37       20.96      1.95 o 
  -2  18   2       10.69        9.45      1.21 o 
  -1  18   2      203.32      191.76      4.39 o 
   0  18   2      105.66      105.90      3.59 o 
   1  18   2      164.42      159.52      3.99 o 
   2  18   2      130.04      128.28      3.69 o 
   3  18   2       64.76       67.71      4.41 o 
   4  18   2       77.91       66.44      4.35 o 
   5  18   2        3.20        8.55      5.18 o 
  -5  19   2        2.64        5.04      3.54 o 
  -4  19   2       29.21       28.25      2.49 o 
  -3  19   2       31.97       27.88      2.18 o 
  -2  19   2      307.46      267.90      5.67 o 
  -1  19   2       55.42       62.57      3.18 o 
   0  19   2       73.32       69.84      4.00 o 
   1  19   2       67.09       70.57      2.76 o 
   2  19   2        4.58        4.36      1.58 o 
   3  19   2        5.80        7.82      1.64 o 
   4  19   2        2.63        2.68      1.72 o 
  -5  20   2        2.49        6.24      4.06 o 
  -4  20   2       46.29       55.46      3.21 o 
  -3  20   2       41.49       39.21      3.04 o 
  -2  20   2       31.98       36.78      2.74 o 
  -1  20   2      246.36      245.48      5.39 o 
   0  20   2        2.68        2.10      0.99 o 
   1  20   2      142.32      133.79      4.69 o 
   2  20   2       15.65       10.23      2.35 o 
   3  20   2       54.27       55.28      3.84 o 
   4  20   2       48.04       43.32      3.77 o 
  -4  21   2       14.39       10.55      2.97 o 
  -3  21   2        3.62        6.28      1.71 o 
  -2  21   2        2.89        6.24      1.53 o 
  -1  21   2       24.28       23.74      2.01 o 
   0  21   2        0.14        0.73      0.88 o 
   1  21   2      245.50      203.86      8.74 o 
   2  21   2       23.18       27.10      2.84 o 
   3  21   2        4.46        4.21      1.85 o 
   4  21   2       11.61       15.80      2.96 o 
  -4  22   2        0.99        5.25      2.76 o 
  -3  22   2       23.88       21.87      4.07 o 
  -2  22   2       62.79       54.79      3.15 o 
  -1  22   2        0.45        2.07      1.56 o 
   0  22   2        5.97        4.28      1.77 o 
   1  22   2       42.36       53.77      3.40 o 
   2  22   2        0.31        3.45      1.66 o 
   3  22   2       13.27       19.47      2.66 o 
   4  22   2        4.83       14.30      2.67 o 
  -4  23   2        9.59       14.27      3.47 o 
  -3  23   2        7.69        7.74      2.00 o 
  -2  23   2       28.30       32.77      3.41 o 
  -1  23   2       12.14       17.52      2.02 o 
   0  23   2       50.08       46.10      3.17 o 
   1  23   2        5.70        8.98      2.51 o 
   2  23   2       69.02       65.11      3.86 o 
   3  23   2        0.33        2.14      1.80 o 
   4  23   2        2.69        3.58      2.91 o 
  -4  24   2        0.36        1.64      3.08 o 
  -3  24   2       45.36       45.77      3.51 o 
  -2  24   2       40.80       34.81      3.00 o 
  -1  24   2      198.59      181.04     10.96 o 
   0  24   2       23.37       28.23      2.82 o 
   1  24   2        2.41        0.61      1.98 o 
   2  24   2        6.43        8.76      2.27 o 
   3  24   2       15.99       24.99      3.18 o 
   4  24   2        1.49        8.11      4.70 o 
  -3  25   2        0.61        2.10      1.59 o 
  -2  25   2       67.18       63.89      3.83 o 
  -1  25   2        5.46        3.27      2.59 o 
   0  25   2        9.98       11.06      2.44 o 
   1  25   2        0.19        1.77      1.67 o 
   2  25   2       36.73       44.18      3.73 o 
   3  25   2       30.69       38.32      4.99 o 
  -3  26   2        3.61       11.54      2.98 o 
  -2  26   2        2.47        3.33      1.60 o 
  -1  26   2       35.39       41.79      3.38 o 
   0  26   2      167.63      171.04      5.80 o 
   1  26   2       15.02       21.44      2.79 o 
   2  26   2        5.23        7.47      2.14 o 
   3  26   2       11.81       17.03      2.83 o 
  -3  27   2        9.82       13.42      7.07 o 
  -2  27   2       28.31       29.60      3.01 o 
  -1  27   2        9.02       10.67      2.79 o 
   0  27   2       48.57       53.27      5.11 o 
   1  27   2        1.92        4.36      2.17 o 
   2  27   2       23.48       26.46      3.32 o 
   3  27   2        2.92        0.95      2.70 o 
  -3  28   2        0.22        2.18      2.86 o 
  -2  28   2        3.07        1.10      1.73 o 
  -1  28   2       12.46       20.09      3.40 o 
   0  28   2        1.63        4.01      3.12 o 
   1  28   2        4.14        6.50      2.23 o 
   2  28   2        3.45        3.83      2.12 o 
   3  28   2       21.61       27.34      4.51 o 
  -2  29   2       22.08       20.20      2.79 o 
  -1  29   2        5.44        6.23      3.29 o 
   0  29   2       44.60       45.54      4.82 o 
   1  29   2       23.16       23.04      3.91 o 
   2  29   2        6.36       12.15      2.73 o 
  -2  30   2        0.27        3.24      2.52 o 
  -1  30   2        0.28       -0.22      1.86 o 
   0  30   2        1.66        4.00      2.81 o 
   1  30   2        0.00        4.73      4.77 o 
   2  30   2        8.47       13.38      3.61 o 
  -2  31   2       23.44       20.72      4.67 o 
  -1  31   2        8.01        7.16      4.84 o 
   0  31   2        0.01        2.02      4.41 o 
   1  31   2        8.89       10.69      3.28 o 
  -1  32   2        0.24       -1.40      3.71 o 
   0  32   2        6.02        3.33      5.90 o 
  -5   0   3        0.76       -1.22      1.47 o 
  -3   0   3      807.39      777.92     12.92 o 
  -1   0   3    12310.69    13447.83    183.90 o 
   1   0   3     1827.13     1849.82     32.75 o 
   3   0   3      523.52      505.91      9.22 o 
   5   0   3       31.98       44.48      5.25 o 
  -6   1   3       14.78       20.61      2.50 o 
  -5   1   3        1.37        3.74      1.36 o 
  -4   1   3        1.61        1.07      0.87 o 
  -3   1   3      689.86      699.50      8.38 o 
  -2   1   3      266.80      224.37      3.20 o 
  -1   1   3        9.88       20.64      1.26 o 
   0   1   3      573.15      563.64      6.00 o 
   1   1   3        0.40        2.12      0.37 o 
   2   1   3     1875.58     1914.76     19.58 o 
   3   1   3        0.01        0.29      0.69 o 
   4   1   3       29.86       27.10      1.92 o 
   5   1   3        1.81        2.78      1.67 o 
  -6   2   3        4.70        4.58      1.85 o 
  -5   2   3       28.21       31.29      2.03 o 
  -4   2   3       36.00       41.74      1.94 o 
  -3   2   3      453.59      446.72      5.90 o 
  -2   2   3       38.07       31.78      1.11 o 
  -1   2   3      342.58      332.66      3.90 o 
   0   2   3       69.58       71.28      2.49 o 
   1   2   3      702.87      727.27     10.20 o 
   2   2   3        5.98        7.30      0.93 o 
   3   2   3        1.46        3.71      0.97 o 
   4   2   3        3.42        6.58      1.30 o 
   5   2   3       10.78        8.17      2.71 o 
  -6   3   3        0.91        1.39      1.59 o 
  -5   3   3        3.37        5.14      1.34 o 
  -4   3   3        3.55        3.30      1.09 o 
  -3   3   3       18.65       20.93      1.22 o 
  -2   3   3     1262.47     1301.23     13.70 o 
  -1   3   3      191.73      229.46      4.07 o 
   0   3   3     1034.92     1169.90     14.71 o 
   1   3   3       98.35      100.31      2.09 o 
   2   3   3        6.55        1.10      0.54 o 
   3   3   3       18.15       16.86      1.43 o 
   4   3   3       33.60       36.78      2.33 o 
   5   3   3        0.73        5.52      1.79 o 
  -6   4   3        3.19       -0.28      1.55 o 
  -5   4   3        0.12       -1.18      1.18 o 
  -4   4   3       19.66       20.67      1.69 o 
  -3   4   3      124.85      109.15      2.34 o 
  -2   4   3      124.01      116.83      2.10 o 
  -1   4   3     3839.02     4030.80     56.02 o 
   0   4   3      950.19     1064.90     10.89 o 
   1   4   3      396.29      391.79     17.34 o 
   2   4   3        8.50       12.09      0.82 o 
   3   4   3      163.40      145.64      2.93 o 
   4   4   3       11.56       13.52      1.62 o 
   5   4   3       81.24       73.23      3.49 o 
  -6   5   3       10.69       11.92      1.95 o 
  -5   5   3        6.21        8.27      1.43 o 
  -4   5   3      149.09      141.53      3.13 o 
  -3   5   3        5.38       10.94      0.96 o 
  -2   5   3     1194.89     1138.14     13.42 o 
  -1   5   3       22.08       33.60      1.46 o 
   0   5   3     5716.17     6401.84     62.24 o 
   1   5   3      157.79      171.28      3.65 o 
   2   5   3      699.10      708.20      8.05 o 
   3   5   3       10.36       13.19      1.32 o 
   4   5   3      243.52      242.51      4.92 o 
   5   5   3        6.42        5.96      1.75 o 
  -6   6   3        1.89        4.21      1.66 o 
  -5   6   3       92.86       92.36      3.20 o 
  -4   6   3       13.86       18.29      1.45 o 
  -3   6   3       90.81       72.83      2.61 o 
  -2   6   3      628.27      728.20      9.07 o 
  -1   6   3       29.60       27.11      1.21 o 
   0   6   3       35.28       40.00      0.92 o 
   1   6   3     2468.47     2663.84     37.67 o 
   2   6   3      235.83      227.99      6.08 o 
   3   6   3      157.39      143.50      3.22 o 
   4   6   3       53.94       46.19      2.40 o 
   5   6   3       25.66       31.34      3.17 o 
  -6   7   3        2.70        3.52      2.12 o 
  -5   7   3        1.76        3.59      1.36 o 
  -4   7   3       17.71       18.66      1.46 o 
  -3   7   3       75.37       64.73      2.06 o 
  -2   7   3      245.65      239.99      4.46 o 
  -1   7   3      343.30      386.64      5.04 o 
   0   7   3        0.51        1.86      0.34 o 
   1   7   3       18.76       39.48      1.39 o 
   2   7   3        6.01        9.51      0.95 o 
   3   7   3        0.07        1.31      0.88 o 
   4   7   3       16.87       16.55      1.79 o 
   5   7   3        5.93        6.55      1.55 o 
  -6   8   3        2.12        5.31      2.03 o 
  -5   8   3        0.32        2.93      1.34 o 
  -4   8   3       30.16       30.65      2.55 o 
  -3   8   3       18.49       19.59      1.23 o 
  -2   8   3        0.41        3.15      0.70 o 
  -1   8   3     1006.99     1040.16     12.05 o 
   0   8   3      665.49      717.65      7.72 o 
   1   8   3      350.29      400.16      5.13 o 
   2   8   3       92.73       90.08      2.08 o 
   3   8   3      143.07      122.65      3.55 o 
   4   8   3       77.48       69.92      4.84 o 
   5   8   3        0.00       -0.58      1.34 o 
  -6   9   3        0.01       -0.41      2.07 o 
  -5   9   3       17.83       17.93      2.25 o 
  -4   9   3        6.61        6.44      1.03 o 
  -3   9   3      197.15      191.02      3.35 o 
  -2   9   3      912.61      914.51     10.12 o 
  -1   9   3     1396.07     1465.34     16.61 o 
   0   9   3      260.56      215.74      4.53 o 
   1   9   3     1020.87     1033.46     11.84 o 
   2   9   3      358.25      348.07      4.64 o 
   3   9   3       18.74       19.90      1.57 o 
   4   9   3       57.63       51.14      2.52 o 
   5   9   3        6.54       10.66      2.08 o 
  -6  10   3        3.25        1.78      2.97 o 
  -5  10   3        0.37       -0.31      1.38 o 
  -4  10   3       38.37       34.23      2.03 o 
  -3  10   3      223.86      209.22      3.58 o 
  -2  10   3        8.24       17.42      0.96 o 
  -1  10   3       35.91       25.72      1.11 o 
   0  10   3       56.25       61.76      1.53 o 
   1  10   3      245.63      277.55      4.69 o 
   2  10   3        8.63       11.09      0.88 o 
   3  10   3      627.70      564.95      8.19 o 
   4  10   3        2.46        2.17      1.68 o 
   5  10   3        3.86        4.55      1.81 o 
  -6  11   3       19.37       32.41      5.79 o 
  -5  11   3        9.50       14.61      2.10 o 
  -4  11   3        1.07        4.33      1.77 o 
  -3  11   3        4.69        5.31      0.89 o 
  -2  11   3      824.78      788.79      8.96 o 
  -1  11   3      376.24      451.87      8.90 o 
   0  11   3     1354.11     1540.02     15.81 o 
   1  11   3      115.77      123.03      2.28 o 
   2  11   3       27.03       30.54      1.47 o 
   3  11   3       71.00       68.85      2.46 o 
   4  11   3       30.36       29.57      2.55 o 
   5  11   3        4.40        4.31      2.61 o 
  -5  12   3        1.64        1.17      1.96 o 
  -4  12   3        9.50        7.56      1.47 o 
  -3  12   3       14.44       15.08      1.38 o 
  -2  12   3        0.00        1.66      0.54 o 
  -1  12   3     1200.98     1256.76     14.62 o 
   0  12   3        1.32        1.67      0.50 o 
   1  12   3        8.10       13.83      1.10 o 
   2  12   3       33.62       31.71      1.54 o 
   3  12   3       27.46       24.12      2.18 o 
   4  12   3        8.09        5.01      1.63 o 
   5  12   3        2.52        5.21      1.89 o 
  -5  13   3        4.43        8.23      1.77 o 
  -4  13   3        1.01       -0.19      1.15 o 
  -3  13   3      305.24      265.62      5.47 o 
  -2  13   3        1.13        2.78      0.70 o 
  -1  13   3      356.87      353.60      5.10 o 
   0  13   3     1499.78     1521.62     15.81 o 
   1  13   3       50.98       45.01      1.38 o 
   2  13   3       27.96       29.32      1.87 o 
   3  13   3        5.80        8.81      1.68 o 
   4  13   3        8.74       13.88      2.02 o 
   5  13   3       10.34       15.45      2.41 o 
  -5  14   3        3.05        4.95      1.76 o 
  -4  14   3      149.11      128.43      4.02 o 
  -3  14   3       36.68       38.52      2.28 o 
  -2  14   3        0.71        3.09      1.23 o 
  -1  14   3      104.62       90.97      4.78 o 
   0  14   3     1172.24     1250.96     14.81 o 
   1  14   3        3.15        2.76      1.03 o 
   2  14   3      448.39      379.44      7.80 o 
   3  14   3       71.57       61.16      3.55 o 
   4  14   3       39.19       34.56      2.76 o 
   5  14   3        0.41        1.46      1.85 o 
  -5  15   3        0.36        2.08      1.77 o 
  -4  15   3        4.65        6.56      1.57 o 
  -3  15   3       63.83       53.50      2.49 o 
  -2  15   3      115.54      108.25      2.66 o 
  -1  15   3      140.94      135.14      3.07 o 
   0  15   3      719.82      777.82      9.85 o 
   1  15   3      161.64      155.00      3.36 o 
   2  15   3       90.97       94.06      3.07 o 
   3  15   3       19.76       16.69      1.92 o 
   4  15   3       24.44       25.82      2.88 o 
   5  15   3        8.35       14.59      2.37 o 
  -5  16   3        0.23        3.70      1.74 o 
  -4  16   3        7.99        7.68      1.63 o 
  -3  16   3      166.03      157.54      4.14 o 
  -2  16   3        0.40        0.09      0.80 o 
  -1  16   3       38.75       33.46      1.49 o 
   0  16   3       34.30       41.54      1.99 o 
   1  16   3        2.81        3.39      0.96 o 
   2  16   3       96.92       86.67      5.63 o 
   3  16   3        0.49        1.49      1.23 o 
   4  16   3        7.05       14.79      2.15 o 
   5  16   3        4.31        5.30      2.40 o 
  -5  17   3       10.55       13.19      2.59 o 
  -4  17   3        2.77        4.14      1.44 o 
  -3  17   3        5.37        3.29      1.18 o 
  -2  17   3      149.73      153.65      4.04 o 
  -1  17   3       16.52       22.12      2.02 o 
   0  17   3      176.70      175.03      4.03 o 
   1  17   3      169.50      142.56      4.01 o 
   2  17   3      195.86      167.68      6.14 o 
   3  17   3        4.52        4.93      1.41 o 
   4  17   3       21.57       16.94      2.26 o 
   5  17   3        0.98        8.62      4.26 o 
  -5  18   3        0.19        3.22      2.57 o 
  -4  18   3      108.98       98.17      5.05 o 
  -3  18   3        9.52        6.72      2.41 o 
  -2  18   3        0.20        1.28      0.91 o 
  -1  18   3       30.04       28.06      1.82 o 
   0  18   3      140.41      132.38      3.54 o 
   1  18   3       75.11       61.80      3.80 o 
   2  18   3       31.16       28.55      2.07 o 
   3  18   3       19.28       22.05      2.17 o 
   4  18   3        0.26        1.81      1.59 o 
  -5  19   3       11.03        6.51      3.54 o 
  -4  19   3        7.81        8.39      1.77 o 
  -3  19   3       26.20       29.92      2.29 o 
  -2  19   3       66.03       58.81      2.96 o 
  -1  19   3       51.34       50.78      2.62 o 
   0  19   3       11.03       13.60      1.53 o 
   1  19   3      749.47      654.22     15.48 o 
   2  19   3       10.10       13.89      3.01 o 
   3  19   3       21.07       22.30      2.38 o 
   4  19   3       26.89       27.82      2.75 o 
  -5  20   3        5.76       11.49      4.12 o 
  -4  20   3       10.23       11.96      1.89 o 
  -3  20   3       17.27       20.32      2.38 o 
  -2  20   3        0.89        1.71      1.28 o 
  -1  20   3        9.32       10.51      1.68 o 
   0  20   3      120.85      122.50      3.63 o 
   1  20   3        7.56       10.48      3.35 o 
   2  20   3        7.38        6.56      1.76 o 
   3  20   3        3.96        8.10      2.02 o 
   4  20   3       25.87       29.11      2.84 o 
  -4  21   3        2.22        3.51      2.60 o 
  -3  21   3       16.90       20.00      3.10 o 
  -2  21   3       31.14       40.12      2.91 o 
  -1  21   3       25.43       24.22      2.26 o 
   0  21   3       52.32       48.50      2.57 o 
   1  21   3        0.03        1.45      1.38 o 
   2  21   3        4.76        5.41      1.98 o 
   3  21   3        1.77        3.39      2.51 o 
   4  21   3        4.03        7.62      2.40 o 
  -4  22   3       32.63       36.65      3.41 o 
  -3  22   3        0.05       -0.24      1.32 o 
  -2  22   3        9.79       13.73      2.03 o 
  -1  22   3        1.94        1.52      1.30 o 
   0  22   3      149.02      153.14      4.30 o 
   1  22   3       44.81       45.67      6.39 o 
   2  22   3        1.79        5.49      2.24 o 
   3  22   3        0.25        2.18      1.70 o 
   4  22   3        1.10        3.92      2.36 o 
  -4  23   3        2.14        3.60      1.82 o 
  -3  23   3        9.68       11.15      2.15 o 
  -2  23   3       29.30       25.18      2.56 o 
  -1  23   3       29.62       30.10      4.17 o 
   0  23   3       21.80       18.08      3.18 o 
   1  23   3       11.26        9.41      1.96 o 
   2  23   3        4.04        6.02      1.93 o 
   3  23   3        1.19        2.57      1.95 o 
   4  23   3        3.76        7.30      3.35 o 
  -4  24   3        6.36        3.03      3.07 o 
  -3  24   3       52.46       48.23      3.63 o 
  -2  24   3        1.17        3.90      2.15 o 
  -1  24   3        5.36        8.61      1.80 o 
   0  24   3      179.98      185.22      9.05 o 
   1  24   3       34.13       30.61      3.01 o 
   2  24   3       62.59       57.73      4.06 o 
   3  24   3        6.70        8.44      2.43 o 
  -3  25   3        0.04        3.06      1.77 o 
  -2  25   3        0.55        4.00      1.76 o 
  -1  25   3        0.01       -1.66      1.66 o 
   0  25   3       36.95       31.05      8.55 o 
   1  25   3       25.88       36.24      4.18 o 
   2  25   3        4.49        6.32      2.56 o 
   3  25   3        0.75        2.32      2.17 o 
  -3  26   3        1.37        3.66      2.32 o 
  -2  26   3        0.38        2.30      1.59 o 
  -1  26   3        5.71        6.11      1.75 o 
   0  26   3        9.20       10.78      2.84 o 
   1  26   3        1.01       -0.52      1.89 o 
   2  26   3        2.18        4.42      2.02 o 
   3  26   3        3.28        4.28      2.37 o 
  -3  27   3       34.54       40.88      3.88 o 
  -2  27   3        8.56       10.08      2.19 o 
  -1  27   3       11.70       21.70      6.39 o 
   0  27   3       18.43       24.67      4.04 o 
   1  27   3       19.31       25.54      3.77 o 
   2  27   3        1.75        2.68      2.52 o 
   3  27   3        0.34        3.92      3.04 o 
  -3  28   3        0.02       -0.36      2.35 o 
  -2  28   3        0.15       -1.32      2.86 o 
  -1  28   3       17.88       14.84      3.20 o 
   0  28   3       28.10       28.57      4.01 o 
   1  28   3       16.67       18.20      3.87 o 
   2  28   3        4.94        7.64      3.11 o 
  -2  29   3        3.39        4.66      2.05 o 
  -1  29   3       31.22       36.40      4.53 o 
   0  29   3        2.03        1.91      6.48 o 
   1  29   3       23.39       27.38      4.13 o 
   2  29   3        7.35       11.62      5.35 o 
  -2  30   3        0.85        0.85      2.04 o 
  -1  30   3       27.38       31.89      5.13 o 
   0  30   3        3.43        7.24      3.54 o 
   1  30   3        2.60        9.06      3.31 o 
  -1  31   3       15.70        8.66      4.09 o 
   0  31   3        1.59        1.29      2.69 o 
  -6   0   4        3.76        9.55      3.58 o 
  -4   0   4        3.60        0.92      1.32 o 
  -2   0   4      169.03      173.72      3.87 o 
   0   0   4     3469.81     3695.94     59.44 o 
   2   0   4      441.12      384.10      6.92 o 
   4   0   4        1.70        1.50      1.79 o 
  -6   1   4        2.77        2.33      2.00 o 
  -5   1   4       27.23       33.23      2.14 o 
  -4   1   4       87.44       82.77      2.50 o 
  -3   1   4       48.18       46.96      1.60 o 
  -2   1   4       53.44       57.20      1.45 o 
  -1   1   4      677.48      728.91      8.65 o 
   0   1   4       41.93       51.14      1.20 o 
   1   1   4      899.18      859.60     10.16 o 
   2   1   4       12.79       14.86      0.90 o 
   3   1   4       21.74       24.06      1.55 o 
   4   1   4        4.81        4.88      1.42 o 
   5   1   4       10.72       12.37      2.19 o 
  -6   2   4        1.94       -0.85      1.63 o 
  -5   2   4        9.81        9.09      1.60 o 
  -4   2   4      588.60      538.01      7.35 o 
  -3   2   4       67.99       75.60      1.98 o 
  -2   2   4      521.99      530.25      6.30 o 
  -1   2   4     2745.42     3226.76     38.74 o 
   0   2   4      247.01      263.74      3.25 o 
   1   2   4       46.85       45.12      1.21 o 
   2   2   4      183.15      180.49      3.00 o 
   3   2   4      272.87      236.51      4.59 o 
   4   2   4        8.40        6.29      1.57 o 
   5   2   4        0.58       -1.62      1.62 o 
  -6   3   4        6.08        6.00      1.74 o 
  -5   3   4       25.12       27.84      2.24 o 
  -4   3   4        5.33        6.83      1.32 o 
  -3   3   4      426.81      351.98      8.76 o 
  -2   3   4      155.40      162.35      2.62 o 
  -1   3   4       26.69       28.61      1.20 o 
   0   3   4     1800.00     2059.82     22.64 o 
   1   3   4      925.01      952.47     12.37 o 
   2   3   4      384.76      425.07      5.72 o 
   3   3   4       94.83       79.29      2.36 o 
   4   3   4       22.10       23.38      2.19 o 
   5   3   4       43.25       43.32      3.16 o 
  -6   4   4        0.98        2.21      1.60 o 
  -5   4   4       32.83       39.84      2.52 o 
  -4   4   4       37.64       37.32      1.83 o 
  -3   4   4       29.06       27.93      1.69 o 
  -2   4   4      136.71      135.44      2.69 o 
  -1   4   4      272.21      300.95      4.73 o 
   0   4   4     1543.89     1666.32     18.51 o 
   1   4   4      517.13      546.84      7.69 o 
   2   4   4     1568.34     1540.70     16.14 o 
   3   4   4        4.37        6.34      1.07 o 
   4   4   4        7.60        8.22      1.64 o 
   5   4   4       16.12       15.15      2.94 o 
  -6   5   4        4.32        5.90      1.75 o 
  -5   5   4       14.65       21.30      2.15 o 
  -4   5   4       30.49       31.67      1.76 o 
  -3   5   4       17.07       20.64      1.22 o 
  -2   5   4     1963.34     2130.08     21.75 o 
  -1   5   4      448.88      466.86      5.96 o 
   0   5   4        4.68        9.07      0.53 o 
   1   5   4     1161.79     1059.61     43.27 o 
   2   5   4        8.09        9.92      0.82 o 
   3   5   4        2.64        2.73      1.00 o 
   4   5   4       10.17       17.44      1.93 o 
   5   5   4        0.41        0.40      1.68 o 
  -6   6   4        8.52       10.90      2.09 o 
  -5   6   4      102.87       91.51      3.19 o 
  -4   6   4      107.18       98.79      2.90 o 
  -3   6   4       24.47       30.06      1.44 o 
  -2   6   4      122.04      109.60      2.44 o 
  -1   6   4       20.92       22.29      1.13 o 
   0   6   4      494.57      506.03      6.26 o 
   1   6   4      336.15      351.70      5.43 o 
   2   6   4       44.60       49.36      1.98 o 
   3   6   4       41.83       42.52      1.92 o 
   4   6   4        1.68        2.14      1.35 o 
   5   6   4        3.97        6.91      1.79 o 
  -6   7   4       21.89       19.19      2.54 o 
  -5   7   4       11.00       17.34      1.91 o 
  -4   7   4       22.05       20.62      1.67 o 
  -3   7   4      768.98      713.10      9.52 o 
  -2   7   4      525.37      606.11      9.01 o 
  -1   7   4      636.88      677.54     11.95 o 
   0   7   4       15.55       20.31      0.84 o 
   1   7   4       53.55       68.15      2.06 o 
   2   7   4      276.53      277.68      4.53 o 
   3   7   4        0.14        0.93      0.91 o 
   4   7   4        8.35        6.98      1.49 o 
   5   7   4       16.91       16.75      3.91 o 
  -6   8   4        0.74       -1.71      2.01 o 
  -5   8   4       27.08       25.45      2.13 o 
  -4   8   4       55.05       52.70      2.25 o 
  -3   8   4        1.06        2.75      0.89 o 
  -2   8   4        5.61        5.89      0.98 o 
  -1   8   4      107.35      105.16      2.12 o 
   0   8   4      852.85      893.99     10.53 o 
   1   8   4      747.80      870.36     10.57 o 
   2   8   4      119.97      120.38      6.06 o 
   3   8   4        0.19        0.24      0.93 o 
   4   8   4      110.19      106.28      3.40 o 
   5   8   4        0.61        1.00      2.74 o 
  -6   9   4        7.06       12.79      3.55 o 
  -5   9   4       31.90       34.59      2.83 o 
  -4   9   4        8.21        3.54      1.63 o 
  -3   9   4        2.44        4.71      0.92 o 
  -2   9   4      359.35      356.03      4.71 o 
  -1   9   4       26.02       30.14      1.18 o 
   0   9   4       55.34       69.97      1.57 o 
   1   9   4     2383.00     2373.77     30.17 o 
   2   9   4        1.29        2.16      0.71 o 
   3   9   4       22.83       29.94      2.40 o 
   4   9   4       10.64        8.17      1.50 o 
   5   9   4       11.56       13.41      2.70 o 
  -6  10   4        2.69        7.93      3.48 o 
  -5  10   4        5.91        2.85      1.54 o 
  -4  10   4       73.27       75.66      2.60 o 
  -3  10   4      333.19      315.81      5.21 o 
  -2  10   4       54.55       57.86      2.28 o 
  -1  10   4     1102.01     1204.25     12.76 o 
   0  10   4      268.02      251.14      3.74 o 
   1  10   4       43.81       51.18      1.65 o 
   2  10   4        8.00        5.91      0.93 o 
   3  10   4      179.85      158.75      3.65 o 
   4  10   4        4.53        4.74      1.25 o 
   5  10   4        2.58        3.42      2.34 o 
  -6  11   4       42.55       47.61      7.09 o 
  -5  11   4       15.64       19.27      2.19 o 
  -4  11   4      145.73      106.19      3.56 o 
  -3  11   4      137.56      128.34      3.53 o 
  -2  11   4      104.54      102.43      2.42 o 
  -1  11   4       45.44       42.71      1.25 o 
   0  11   4      192.32      227.47      3.57 o 
   1  11   4        0.44        3.95      0.72 o 
   2  11   4      172.83      161.84      3.88 o 
   3  11   4       54.33       50.23      2.22 o 
   4  11   4       20.46       22.45      2.68 o 
   5  11   4        3.70        0.04      2.00 o 
  -5  12   4       28.90       27.87      2.60 o 
  -4  12   4        0.02       -1.12      1.12 o 
  -3  12   4       28.61       33.89      2.24 o 
  -2  12   4       32.66       29.47      1.42 o 
  -1  12   4       53.57       49.92      1.35 o 
   0  12   4      495.68      487.88      5.86 o 
   1  12   4      112.69      106.71      2.40 o 
   2  12   4       46.51       47.79      1.82 o 
   3  12   4       78.73       77.99      3.07 o 
   4  12   4        3.91        6.02      1.76 o 
   5  12   4        0.14        0.16      1.94 o 
  -5  13   4        5.05        6.25      1.71 o 
  -4  13   4       13.56        8.70      1.62 o 
  -3  13   4       41.09       40.45      2.29 o 
  -2  13   4      118.00      107.91      3.16 o 
  -1  13   4       81.28       95.87      1.95 o 
   0  13   4       54.78       62.32      1.54 o 
   1  13   4      117.10      108.84      2.47 o 
   2  13   4       86.04       75.95      2.73 o 
   3  13   4       31.55       35.60      2.46 o 
   4  13   4        1.81        3.63      1.61 o 
   5  13   4        3.52        4.45      1.95 o 
  -5  14   4        0.61        0.53      1.47 o 
  -4  14   4       29.96       37.41      2.62 o 
  -3  14   4      183.74      172.81      5.32 o 
  -2  14   4       12.07       11.43      1.36 o 
  -1  14   4       46.48       40.15      1.75 o 
   0  14   4        1.03        1.00      0.56 o 
   1  14   4        4.03        3.08      0.71 o 
   2  14   4      176.44      153.52      3.95 o 
   3  14   4       31.01       27.51      2.27 o 
   4  14   4       28.33       27.69      2.65 o 
   5  14   4        0.50        0.84      2.30 o 
  -5  15   4        7.63       11.24      2.03 o 
  -4  15   4       55.84       57.63      2.94 o 
  -3  15   4       76.46       78.36      2.95 o 
  -2  15   4       79.66       78.85      2.62 o 
  -1  15   4      590.91      553.07      8.50 o 
   0  15   4      391.58      389.07      5.08 o 
   1  15   4        0.05        1.22      0.78 o 
   2  15   4       57.19       53.13      2.46 o 
   3  15   4       11.07       12.27      1.81 o 
   4  15   4       10.90       14.73      2.14 o 
   5  15   4        1.60        0.07      3.34 o 
  -5  16   4       23.04       26.27      2.74 o 
  -4  16   4        2.33        7.23      1.67 o 
  -3  16   4       36.40       22.23      1.98 o 
  -2  16   4        0.03        0.62      0.95 o 
  -1  16   4       56.81       54.18      2.10 o 
   0  16   4       68.23       67.80      2.92 o 
   1  16   4       15.79       19.66      1.64 o 
   2  16   4      229.74      189.80      4.59 o 
   3  16   4       64.93       64.47      2.91 o 
   4  16   4        6.48        5.37      1.74 o 
  -5  17   4        1.82        0.54      1.52 o 
  -4  17   4       41.68       30.23      2.56 o 
  -3  17   4        1.29        1.76      1.16 o 
  -2  17   4      155.80      131.99      3.55 o 
  -1  17   4        0.05        1.40      0.89 o 
   0  17   4        4.75        6.76      1.44 o 
   1  17   4      154.16      139.88      3.61 o 
   2  17   4       78.85       73.86      2.91 o 
   3  17   4        3.29        5.01      1.51 o 
   4  17   4       22.09       27.17      2.62 o 
  -5  18   4        3.03        6.31      1.92 o 
  -4  18   4        2.86        3.73      2.34 o 
  -3  18   4       86.48       72.63      2.97 o 
  -2  18   4       42.29       41.14      2.19 o 
  -1  18   4      135.85      128.32      5.76 o 
   0  18   4        1.02        2.94      1.94 o 
   1  18   4      149.89      131.00      4.47 o 
   2  18   4        0.03        2.23      1.15 o 
   3  18   4       26.96       30.02      2.47 o 
   4  18   4        7.87        9.82      1.94 o 
  -5  19   4        3.17        7.97      2.67 o 
  -4  19   4        7.02        6.62      1.59 o 
  -3  19   4        5.65        8.06      1.61 o 
  -2  19   4      134.91      121.99      8.67 o 
  -1  19   4        1.05        2.28      1.12 o 
   0  19   4       46.93       53.17      3.83 o 
   1  19   4       17.89       20.99      2.32 o 
   2  19   4        2.53        4.12      1.63 o 
   3  19   4        0.59        1.81      1.40 o 
   4  19   4        2.50        3.20      1.73 o 
  -5  20   4        0.83        0.18      2.32 o 
  -4  20   4        6.04        8.65      1.83 o 
  -3  20   4       63.80       59.12      3.53 o 
  -2  20   4       51.64       54.81      3.16 o 
  -1  20   4       23.57       20.57      2.90 o 
   0  20   4      143.93      141.47      7.14 o 
   1  20   4        2.91        7.35      1.79 o 
   2  20   4       16.67       14.32      2.26 o 
   3  20   4        2.21        5.35      2.88 o 
   4  20   4       13.64       15.09      2.40 o 
  -4  21   4        0.00        0.60      1.57 o 
  -3  21   4        0.36        3.55      1.58 o 
  -2  21   4        6.97        6.90      1.65 o 
  -1  21   4       15.47       18.50      2.13 o 
   0  21   4      140.78      132.44      6.05 o 
   1  21   4      257.84      230.24      6.60 o 
   2  21   4       29.53       33.91      3.16 o 
   3  21   4        1.24       -0.84      1.60 o 
   4  21   4       17.32       17.23      4.38 o 
  -4  22   4        9.30        5.65      2.01 o 
  -3  22   4        2.59        4.59      2.16 o 
  -2  22   4        0.01        2.27      1.36 o 
  -1  22   4       59.07       55.43      5.90 o 
   0  22   4        3.92        6.80      3.22 o 
   1  22   4      118.78      112.15      5.70 o 
   2  22   4       28.56       26.92      2.92 o 
   3  22   4        8.35       16.47      3.39 o 
   4  22   4        3.01        1.30      4.36 o 
  -4  23   4        0.33        3.25      1.82 o 
  -3  23   4        7.84        8.63      1.94 o 
  -2  23   4       54.63       58.98      3.59 o 
  -1  23   4        7.95        6.84      2.86 o 
   0  23   4        3.01        3.78      3.83 o 
   1  23   4        6.03        9.88      3.10 o 
   2  23   4       36.23       39.84      3.49 o 
   3  23   4        0.12        1.64      2.01 o 
  -4  24   4        3.90        4.37      2.34 o 
  -3  24   4       25.02       27.08      2.96 o 
  -2  24   4        0.09       -0.69      1.35 o 
  -1  24   4       67.91       71.18      6.39 o 
   0  24   4       16.98       19.45      3.38 o 
   1  24   4        0.20        4.25      2.20 o 
   2  24   4        3.81        3.88      4.07 o 
   3  24   4        1.16        3.60      2.12 o 
  -4  25   4        2.06        9.10      3.92 o 
  -3  25   4        9.91        8.40      2.22 o 
  -2  25   4       32.71       34.13      3.04 o 
  -1  25   4       12.27       14.25      2.92 o 
   0  25   4        6.21       10.81      2.80 o 
   1  25   4        0.40        0.29      2.04 o 
   2  25   4        0.25        3.23      2.40 o 
   3  25   4        9.47       10.48      3.38 o 
  -3  26   4        5.10       10.29      2.16 o 
  -2  26   4        3.44        5.48      1.74 o 
  -1  26   4       27.61       29.23      4.08 o 
   0  26   4       45.45       40.53      8.21 o 
   1  26   4        0.43        7.47      2.55 o 
   2  26   4        0.06        5.19      2.78 o 
  -3  27   4        0.12        2.61      2.08 o 
  -2  27   4       15.05       20.17      4.06 o 
  -1  27   4       30.63       31.95      4.11 o 
   0  27   4       15.30       20.78      3.55 o 
   1  27   4        7.14        6.15      2.74 o 
   2  27   4       21.09       31.16      4.42 o 
  -3  28   4        0.32        0.92      3.80 o 
  -2  28   4        1.60        4.69      2.51 o 
  -1  28   4       11.13       14.19      3.35 o 
   0  28   4        1.01       -1.50      5.37 o 
   1  28   4        0.87        1.38      2.41 o 
   2  28   4        7.31       16.46      5.35 o 
  -2  29   4        8.04       15.34      4.36 o 
  -1  29   4        6.95        9.89      4.81 o 
   0  29   4        4.93        5.20      2.54 o 
   1  29   4        0.96        5.35      2.87 o 
  -1  30   4       22.31       31.52      6.08 o 
   0  30   4        0.60        1.09      2.55 o 
  -5   0   5       22.86       19.62      3.17 o 
  -3   0   5       79.92       87.11      3.00 o 
  -1   0   5       28.57       17.47      1.42 o 
   1   0   5      299.16      314.34      5.63 o 
   3   0   5      379.58      348.22     10.07 o 
   5   0   5        0.07       -0.21      2.29 o 
  -6   1   5        7.62        6.75      1.92 o 
  -5   1   5       50.63       55.79      3.18 o 
  -4   1   5        0.09        0.48      1.13 o 
  -3   1   5       19.93       22.10      1.27 o 
  -2   1   5      190.81      159.81      2.64 o 
  -1   1   5     1350.27     1524.70     17.25 o 
   0   1   5       16.10       19.55      0.82 o 
   1   1   5       91.42       94.51      1.73 o 
   2   1   5      278.47      272.29      3.87 o 
   3   1   5      124.35      122.25      3.55 o 
   4   1   5       45.93       48.45      2.91 o 
   5   1   5       12.04       12.35      2.22 o 
  -6   2   5        0.08       -0.21      2.12 o 
  -5   2   5        4.39        6.33      1.61 o 
  -4   2   5       50.72       53.40      2.34 o 
  -3   2   5      217.66      190.22      3.98 o 
  -2   2   5      197.92      213.62      3.20 o 
  -1   2   5     3858.91     4253.05     45.35 o 
   0   2   5      610.46      734.90      7.98 o 
   1   2   5       30.10       26.65      1.13 o 
   2   2   5      378.20      366.52      5.48 o 
   3   2   5       18.05       20.84      1.86 o 
   4   2   5        0.01        1.16      1.33 o 
   5   2   5        0.29       -1.11      1.58 o 
  -6   3   5        0.87        3.77      1.86 o 
  -5   3   5       28.28       30.68      2.44 o 
  -4   3   5        0.69        2.60      1.32 o 
  -3   3   5       15.26       17.00      1.18 o 
  -2   3   5      205.06      198.13      3.04 o 
  -1   3   5       24.29       41.84      2.07 o 
   0   3   5       65.16       63.18      1.37 o 
   1   3   5      326.36      330.07      4.75 o 
   2   3   5      119.86      105.28      2.52 o 
   3   3   5       19.37       22.03      1.89 o 
   4   3   5        1.15        2.97      1.49 o 
   5   3   5        1.27        3.05      1.79 o 
  -6   4   5        2.61        4.55      1.76 o 
  -5   4   5       67.48       68.71      2.89 o 
  -4   4   5       68.36       63.36      2.39 o 
  -3   4   5       69.28       70.42      2.21 o 
  -2   4   5       85.08       86.47      2.13 o 
  -1   4   5        4.05        0.76      0.45 o 
   0   4   5      279.71      323.00      4.39 o 
   1   4   5      160.76      163.27      2.92 o 
   2   4   5      336.19      332.42      5.13 o 
   3   4   5      145.36      132.09      3.19 o 
   4   4   5        5.61        3.01      2.09 o 
   5   4   5        2.49        3.78      2.15 o 
  -6   5   5        2.68        3.31      1.88 o 
  -5   5   5       49.70       55.15      3.04 o 
  -4   5   5        0.00       -0.17      0.87 o 
  -3   5   5      230.16      216.85      4.08 o 
  -2   5   5      112.42      104.39      2.39 o 
  -1   5   5      128.92      162.70      2.82 o 
   0   5   5      648.92      641.42      7.81 o 
   1   5   5        8.35       10.06      0.96 o 
   2   5   5       46.74       40.03      2.15 o 
   3   5   5        8.57       12.27      1.37 o 
   4   5   5       26.45       32.05      2.49 o 
   5   5   5        2.02        0.99      1.81 o 
  -6   6   5        6.21        5.15      2.24 o 
  -5   6   5        5.02        6.61      1.44 o 
  -4   6   5        1.10        1.15      0.93 o 
  -3   6   5      274.61      253.01      4.54 o 
  -2   6   5      489.27      520.37      7.04 o 
  -1   6   5      704.30      686.61      8.47 o 
   0   6   5       73.66       92.74      2.52 o 
   1   6   5       31.86       36.33      1.57 o 
   2   6   5        0.09        0.61      0.66 o 
   3   6   5       72.51       73.45      2.47 o 
   4   6   5       64.65       56.86      3.53 o 
   5   6   5        5.15        7.50      2.08 o 
  -6   7   5        1.00        4.77      4.23 o 
  -5   7   5       62.99       66.35      2.87 o 
  -4   7   5        0.00        1.31      1.01 o 
  -3   7   5      272.83      249.63      6.69 o 
  -2   7   5     1041.59      991.12     13.56 o 
  -1   7   5       35.69       37.61      1.60 o 
   0   7   5      688.03      748.86      8.24 o 
   1   7   5       80.07       74.92      2.66 o 
   2   7   5       18.37       10.89      1.73 o 
   3   7   5       14.39       13.22      1.43 o 
   4   7   5        1.44        6.57      1.89 o 
   5   7   5        0.90        3.17      1.91 o 
  -6   8   5        7.94        5.62      3.16 o 
  -5   8   5        0.01        2.57      1.29 o 
  -4   8   5        3.68        5.11      1.14 o 
  -3   8   5       19.37       23.92      1.80 o 
  -2   8   5       43.03       42.40      2.37 o 
  -1   8   5       70.45       76.79      2.12 o 
   0   8   5      831.18      896.46      9.70 o 
   1   8   5      297.08      327.77      4.95 o 
   2   8   5       21.62       24.50      1.69 o 
   3   8   5      100.12       97.76      2.84 o 
   4   8   5        0.64        2.10      1.44 o 
   5   8   5        0.00        2.42      1.73 o 
  -6   9   5       36.17       44.20      5.00 o 
  -5   9   5        1.13        6.04      1.62 o 
  -4   9   5        9.52        9.56      2.50 o 
  -3   9   5        8.84       12.63      1.27 o 
  -2   9   5       82.61       88.27      2.26 o 
  -1   9   5      273.61      270.17      4.17 o 
   0   9   5       87.17       86.05      1.84 o 
   1   9   5       37.84       39.96      1.81 o 
   2   9   5       27.71       28.09      2.16 o 
   3   9   5        0.39        0.45      0.98 o 
   4   9   5       17.08       21.10      2.23 o 
   5   9   5        0.06        3.07      2.98 o 
  -6  10   5       25.18       34.93      6.75 o 
  -5  10   5        1.01       -0.51      1.35 o 
  -4  10   5       21.26       23.08      1.81 o 
  -3  10   5        9.24       14.05      1.33 o 
  -2  10   5       37.02       35.94      1.61 o 
  -1  10   5      643.97      616.73      7.92 o 
   0  10   5       77.98       77.24      1.76 o 
   1  10   5      101.06      100.93      2.38 o 
   2  10   5        7.17       12.44      1.22 o 
   3  10   5        0.27        0.53      1.12 o 
   4  10   5        0.05        0.32      1.17 o 
   5  10   5        2.54        6.36      2.24 o 
  -5  11   5       15.12       13.53      2.12 o 
  -4  11   5        7.74        6.22      1.48 o 
  -3  11   5        9.83       16.18      1.67 o 
  -2  11   5     1106.35     1047.42     12.78 o 
  -1  11   5        0.18        0.69      0.52 o 
   0  11   5        2.63        6.67      0.73 o 
   1  11   5        0.80        0.59      0.62 o 
   2  11   5       52.60       53.78      2.84 o 
   3  11   5        0.37        2.26      1.06 o 
   4  11   5        4.44        3.72      1.61 o 
  -5  12   5        0.65        1.00      1.54 o 
  -4  12   5       18.79       20.12      2.11 o 
  -3  12   5       31.14       30.05      2.06 o 
  -2  12   5      328.37      282.20      4.68 o 
  -1  12   5       24.98       24.12      1.25 o 
   0  12   5       10.57       18.16      0.90 o 
   1  12   5        2.63        5.79      0.88 o 
   2  12   5      135.28      142.35      3.41 o 
   3  12   5      111.47      100.89      3.51 o 
   4  12   5       14.11       19.13      2.19 o 
  -5  13   5        0.71        1.95      1.65 o 
  -4  13   5        4.75        4.62      1.45 o 
  -3  13   5       34.41       37.88      2.28 o 
  -2  13   5        4.70        5.84      0.91 o 
  -1  13   5      187.18      197.62      3.55 o 
   0  13   5       57.46       69.51      2.51 o 
   1  13   5      156.66      147.50      3.06 o 
   2  13   5      144.35      137.10      3.78 o 
   3  13   5        0.31        1.91      1.29 o 
   4  13   5       10.94       15.80      2.21 o 
  -5  14   5        0.11        1.70      1.53 o 
  -4  14   5       36.31       38.64      2.72 o 
  -3  14   5       61.01       56.83      2.60 o 
  -2  14   5        8.21       10.75      1.39 o 
  -1  14   5      217.70      203.63      4.24 o 
   0  14   5      365.95      368.33      8.87 o 
   1  14   5       80.83       84.55      2.31 o 
   2  14   5        0.17        3.70      1.14 o 
   3  14   5        1.80        1.88      1.32 o 
   4  14   5        3.17        4.53      1.76 o 
  -5  15   5        0.02        1.89      1.59 o 
  -4  15   5        0.77       -0.71      1.23 o 
  -3  15   5       71.71       62.04      2.82 o 
  -2  15   5       31.17       30.69      1.94 o 
  -1  15   5       58.78       65.83      3.02 o 
   0  15   5      172.13      160.76      3.67 o 
   1  15   5       68.39       64.08      2.43 o 
   2  15   5       42.83       40.57      2.35 o 
   3  15   5        3.00        5.49      1.49 o 
   4  15   5        8.47       12.54      2.08 o 
  -5  16   5        0.50        1.95      1.70 o 
  -4  16   5       30.68       24.78      2.38 o 
  -3  16   5        6.44        1.26      1.10 o 
  -2  16   5        0.91        2.18      1.03 o 
  -1  16   5      221.64      206.99      4.43 o 
   0  16   5        5.99        7.92      2.44 o 
   1  16   5       88.57       86.16      2.88 o 
   2  16   5       17.29       19.23      1.87 o 
   3  16   5        2.02        4.60      1.97 o 
   4  16   5        7.73       13.24      2.12 o 
  -5  17   5        1.13        3.09      1.69 o 
  -4  17   5        1.99        2.59      1.44 o 
  -3  17   5       19.79       27.19      2.19 o 
  -2  17   5        9.45        9.52      1.39 o 
  -1  17   5       66.39       63.29      4.66 o 
   0  17   5       60.59       69.49      4.10 o 
   1  17   5       63.19       55.25      2.47 o 
   2  17   5       50.77       42.21      4.22 o 
   3  17   5        0.90        2.86      1.79 o 
   4  17   5        0.28        4.20      1.69 o 
  -5  18   5        0.64        4.70      2.17 o 
  -4  18   5       34.55       38.61      2.80 o 
  -3  18   5       70.54       60.57      2.83 o 
  -2  18   5        0.94        4.80      1.21 o 
  -1  18   5        0.12        0.31      0.92 o 
   0  18   5      171.25      158.50      6.25 o 
   1  18   5       17.08        8.77      3.68 o 
   2  18   5        0.41        1.89      1.11 o 
   3  18   5       64.32       56.06      4.61 o 
   4  18   5        5.43        7.05      1.91 o 
  -5  19   5        5.09        6.54      2.76 o 
  -4  19   5        0.22        0.28      1.68 o 
  -3  19   5        3.77        3.06      1.34 o 
  -2  19   5      189.96      173.93      5.29 o 
  -1  19   5        0.55        0.80      1.26 o 
   0  19   5        0.06        2.79      1.75 o 
   1  19   5      100.50       92.79      5.02 o 
   2  19   5        6.94        6.16      3.07 o 
   3  19   5        3.89        3.64      1.60 o 
   4  19   5        0.56        2.84      1.84 o 
  -4  20   5        8.65       10.69      1.92 o 
  -3  20   5       11.65       12.56      2.17 o 
  -2  20   5        0.30       -0.22      1.18 o 
  -1  20   5       12.09       12.85      2.64 o 
   0  20   5      101.28      109.07      8.61 o 
   1  20   5       44.48       37.97      3.92 o 
   2  20   5        7.11        7.01      2.53 o 
   3  20   5        3.50        3.94      1.95 o 
   4  20   5        0.41        2.48      2.68 o 
  -4  21   5        0.07        0.11      1.64 o 
  -3  21   5       16.56       12.72      3.60 o 
  -2  21   5       26.31       27.67      2.65 o 
  -1  21   5        6.80        6.62      3.08 o 
   0  21   5       18.94       19.65      3.23 o 
   1  21   5       53.49       45.16      7.24 o 
   2  21   5        1.85        1.98      4.17 o 
   3  21   5        4.34        1.56      2.02 o 
   4  21   5        4.65        7.80      4.70 o 
  -4  22   5       14.33       17.01      2.73 o 
  -3  22   5        5.35        9.29      1.96 o 
  -2  22   5        0.24        2.24      1.55 o 
  -1  22   5        2.30       -0.52      3.31 o 
   0  22   5       21.87       24.97      3.55 o 
   1  22   5       29.87       22.85      3.30 o 
   2  22   5        2.49        2.62      3.15 o 
   3  22   5        1.65        2.37      2.44 o 
  -4  23   5       14.14       14.10      2.95 o 
  -3  23   5       73.78       74.35      4.06 o 
  -2  23   5       11.62       11.32      2.40 o 
  -1  23   5       20.35       23.36      6.10 o 
   0  23   5       33.10       32.88      3.88 o 
   1  23   5       24.44       30.04      3.91 o 
   2  23   5        0.00        3.83      2.36 o 
   3  23   5        0.29       -0.15      2.41 o 
  -4  24   5        9.63       14.04      2.97 o 
  -3  24   5       22.13       22.52      3.00 o 
  -2  24   5        0.71        2.55      3.63 o 
  -1  24   5        1.74        2.48      2.12 o 
   0  24   5        0.01       -0.90      2.10 o 
   1  24   5       28.37       29.48      4.00 o 
   2  24   5       43.05       37.08      5.54 o 
   3  24   5        7.50        7.63      6.68 o 
  -3  25   5        6.89        7.46      2.17 o 
  -2  25   5        1.51       -0.08      3.56 o 
  -1  25   5        1.12        5.84      2.40 o 
   0  25   5       18.62       23.45      3.68 o 
   1  25   5       52.10       66.30      8.55 o 
   2  25   5        1.80        5.72      2.53 o 
  -3  26   5        0.04        1.84      1.80 o 
  -2  26   5        7.36        6.51      5.13 o 
  -1  26   5        5.88        7.95      2.62 o 
   0  26   5       64.63       69.13      5.62 o 
   1  26   5        8.69       10.52      3.04 o 
   2  26   5        4.20        2.04      2.61 o 
  -3  27   5        5.39        9.96      2.72 o 
  -2  27   5        1.44        1.66      2.37 o 
  -1  27   5       19.34       23.93      3.78 o 
   0  27   5        0.67        2.10      5.98 o 
   1  27   5        0.99       -0.02      3.78 o 
   2  27   5        0.79        5.69      4.26 o 
  -2  28   5        6.71        9.86      3.11 o 
  -1  28   5        0.16        1.70      2.55 o 
   0  28   5        6.29        6.87      2.72 o 
   1  28   5        4.66        7.71      2.96 o 
  -1  29   5        0.78        2.02      2.55 o 
   0  29   5        4.03        4.73      2.91 o 
  -6   0   6        4.33       10.92      3.14 o 
  -4   0   6     1810.40     1829.63     43.21 o 
  -2   0   6       14.64       17.34      1.36 o 
   0   0   6      308.77      310.42      5.71 o 
   2   0   6      121.27      108.57     10.62 o 
   4   0   6        1.73        6.17      2.74 o 
  -6   1   6        1.91        5.54      1.97 o 
  -5   1   6        0.02       -0.85      1.34 o 
  -4   1   6      695.41      656.08     10.57 o 
  -3   1   6       32.26       30.41      1.70 o 
  -2   1   6        2.80        4.20      0.61 o 
  -1   1   6      187.63      223.26      3.50 o 
   0   1   6      590.74      684.24      7.67 o 
   1   1   6      320.32      302.15      4.00 o 
   2   1   6        0.94        2.09      0.94 o 
   3   1   6        0.53        0.61      1.42 o 
   4   1   6        0.01       -0.32      1.34 o 
   5   1   6        1.82        1.96      1.81 o 
  -6   2   6        1.53        0.41      1.73 o 
  -5   2   6        1.36        3.37      1.44 o 
  -4   2   6        8.39        6.48      2.44 o 
  -3   2   6      213.98      198.67      3.89 o 
  -2   2   6       10.34        8.20      0.74 o 
  -1   2   6     1224.45     1569.05     19.85 o 
   0   2   6     1315.45     1427.96     14.83 o 
   1   2   6       56.40       48.51      1.59 o 
   2   2   6       22.50       36.05      1.98 o 
   3   2   6       30.19       31.20      2.24 o 
   4   2   6        0.25       -1.25      1.25 o 
   5   2   6        3.08        7.03      1.98 o 
  -6   3   6        0.90       -0.34      3.04 o 
  -5   3   6        5.29        4.34      1.88 o 
  -4   3   6       39.10       42.88      2.27 o 
  -3   3   6        5.22        2.97      0.91 o 
  -2   3   6      270.37      283.45      4.51 o 
  -1   3   6      113.68      109.46      2.30 o 
   0   3   6     1173.68     1434.11     14.92 o 
   1   3   6       76.95       68.24      1.88 o 
   2   3   6        4.22        2.58      0.84 o 
   3   3   6        7.22       12.68      1.69 o 
   4   3   6        0.10        0.08      1.85 o 
   5   3   6        9.62       14.03      3.25 o 
  -6   4   6        4.82        4.64      2.74 o 
  -5   4   6       37.33       45.91      2.95 o 
  -4   4   6       54.27       50.34      2.40 o 
  -3   4   6      317.22      311.89      5.28 o 
  -2   4   6      111.10      101.17      2.42 o 
  -1   4   6      312.70      355.05      5.05 o 
   0   4   6       75.19       87.29      1.76 o 
   1   4   6       28.93       22.93      1.76 o 
   2   4   6        3.70        7.55      1.00 o 
   3   4   6        4.06        4.55      1.32 o 
   4   4   6       38.14       35.99      2.71 o 
   5   4   6        0.03        0.45      1.77 o 
  -6   5   6       19.82       17.76      4.81 o 
  -5   5   6      208.41      207.67      6.23 o 
  -4   5   6        4.21        3.91      1.15 o 
  -3   5   6      398.87      366.87      5.92 o 
  -2   5   6      368.64      387.02      5.72 o 
  -1   5   6      228.57      225.20      3.66 o 
   0   5   6      222.76      221.50      3.44 o 
   1   5   6      518.16      522.25      8.01 o 
   2   5   6       19.08       23.17      1.75 o 
   3   5   6       53.54       58.27      2.68 o 
   4   5   6       40.40       45.63      2.91 o 
   5   5   6        0.56        2.05      1.83 o 
  -6   6   6        1.06       -2.52      3.10 o 
  -5   6   6      102.70       92.79      4.13 o 
  -4   6   6       14.89       17.56      2.56 o 
  -3   6   6      268.94      247.57      4.78 o 
  -2   6   6       39.39       49.31      2.12 o 
  -1   6   6        0.15        1.28      0.63 o 
   0   6   6      539.50      519.17      6.69 o 
   1   6   6      412.01      408.21      5.91 o 
   2   6   6      134.93      131.81      3.00 o 
   3   6   6        0.61        2.72      1.29 o 
   4   6   6        4.87        6.78      1.90 o 
   5   6   6        0.73        3.58      2.43 o 
  -5   7   6       13.19       14.07      1.74 o 
  -4   7   6       13.12       16.29      2.56 o 
  -3   7   6       56.47       56.35      2.33 o 
  -2   7   6      132.04      139.57      4.10 o 
  -1   7   6        2.37        3.51      0.69 o 
   0   7   6       70.91       78.74      1.62 o 
   1   7   6      345.67      346.24      5.91 o 
   2   7   6        3.47        3.01      0.93 o 
   3   7   6       17.12       13.52      1.67 o 
   4   7   6       45.92       49.52      3.03 o 
   5   7   6        0.68        1.86      3.49 o 
  -5   8   6       38.28       36.84      2.46 o 
  -4   8   6       36.71       41.45      2.91 o 
  -3   8   6      112.52       95.75      2.72 o 
  -2   8   6       16.29       25.44      1.46 o 
  -1   8   6      387.63      389.25      5.58 o 
   0   8   6       20.62       31.63      1.34 o 
   1   8   6      440.10      489.38      8.24 o 
   2   8   6        0.08        1.26      0.96 o 
   3   8   6       74.20       75.36      2.87 o 
   4   8   6       12.07       16.66      3.01 o 
   5   8   6        0.03        3.07      3.68 o 
  -5   9   6       26.07       26.08      3.43 o 
  -4   9   6        0.13       -0.90      1.39 o 
  -3   9   6      103.83       89.68      3.01 o 
  -2   9   6      956.93      910.34     22.07 o 
  -1   9   6       16.97       23.14      1.40 o 
   0   9   6      127.38      111.87      2.90 o 
   1   9   6        3.13        4.32      0.81 o 
   2   9   6        2.03        1.15      1.40 o 
   3   9   6        6.06        6.64      1.29 o 
   4   9   6        0.14        2.89      1.49 o 
  -5  10   6       20.88       19.66      2.29 o 
  -4  10   6       23.07       23.09      2.16 o 
  -3  10   6      174.41      169.20      3.71 o 
  -2  10   6        3.37        9.96      1.10 o 
  -1  10   6        7.83       10.82      0.98 o 
   0  10   6      695.83      654.09      9.66 o 
   1  10   6        2.21        3.31      1.16 o 
   2  10   6      265.64      224.66      5.66 o 
   3  10   6       10.47        8.31      1.38 o 
   4  10   6        5.58        7.66      2.77 o 
  -5  11   6       13.74       14.77      2.12 o 
  -4  11   6       24.32       19.71      2.05 o 
  -3  11   6       61.08       54.89      2.12 o 
  -2  11   6       15.76       24.69      1.76 o 
  -1  11   6        4.26        4.75      0.82 o 
   0  11   6       41.01       37.27      2.16 o 
   1  11   6      325.55      300.79      6.46 o 
   2  11   6      177.05      157.24      3.87 o 
   3  11   6       13.21       20.19      2.08 o 
   4  11   6        0.47        2.34      2.05 o 
  -5  12   6        1.38        1.18      1.48 o 
  -4  12   6        3.55        3.21      1.34 o 
  -3  12   6        3.99        7.19      1.34 o 
  -2  12   6      242.74      224.75      4.74 o 
  -1  12   6        2.66        5.70      0.88 o 
   0  12   6        8.25        9.54      1.22 o 
   1  12   6       17.79       20.59      1.96 o 
   2  12   6        1.03        1.89      1.12 o 
   3  12   6       37.56       43.78      2.77 o 
   4  12   6        0.02        0.08      1.84 o 
  -5  13   6       13.99       22.81      2.48 o 
  -4  13   6       13.26       13.85      1.90 o 
  -3  13   6        7.22       10.64      1.56 o 
  -2  13   6        0.14        1.50      0.71 o 
  -1  13   6       40.97       43.34      2.23 o 
   0  13   6       17.32       25.84      1.68 o 
   1  13   6       25.79       24.05      1.48 o 
   2  13   6        0.66        1.54      1.05 o 
   3  13   6        6.68        3.58      1.51 o 
   4  13   6        7.77       15.52      2.59 o 
  -5  14   6       16.73       16.76      2.33 o 
  -4  14   6        7.39        8.00      1.68 o 
  -3  14   6       83.43       80.39      3.02 o 
  -2  14   6        1.23        0.11      0.87 o 
  -1  14   6     1301.81     1336.67     15.93 o 
   0  14   6       51.12       38.86      1.95 o 
   1  14   6        0.55        2.06      0.95 o 
   2  14   6       40.90       35.32      4.38 o 
   3  14   6        0.28        2.84      1.41 o 
   4  14   6       11.00       12.41      2.67 o 
  -5  15   6        4.16        3.94      1.78 o 
  -4  15   6        7.77        9.72      1.77 o 
  -3  15   6       19.22       19.89      1.93 o 
  -2  15   6       23.99       27.19      2.42 o 
  -1  15   6      540.90      516.37     12.45 o 
   0  15   6       52.65       47.84      2.11 o 
   1  15   6      105.19       84.30      4.48 o 
   2  15   6       34.49       26.21      2.11 o 
   3  15   6       19.45       19.95      2.20 o 
   4  15   6        2.89        7.66      1.93 o 
  -5  16   6        2.42        2.26      1.61 o 
  -4  16   6       27.52       31.83      2.60 o 
  -3  16   6        3.93        5.09      1.84 o 
  -2  16   6       98.09       99.21      3.82 o 
  -1  16   6       15.20       20.75      2.13 o 
   0  16   6        5.68        4.91      1.80 o 
   1  16   6        7.64        6.14      1.50 o 
   2  16   6       29.45       24.64      2.09 o 
   3  16   6       48.04       52.67      3.26 o 
   4  16   6        5.69       10.76      2.05 o 
  -5  17   6        2.05        2.91      2.32 o 
  -4  17   6        1.18        1.91      1.46 o 
  -3  17   6        0.36        2.27      1.29 o 
  -2  17   6        5.23        5.81      1.12 o 
  -1  17   6      101.21       93.11      3.59 o 
   0  17   6        8.27        8.64      3.48 o 
   1  17   6        1.10        1.11      1.19 o 
   2  17   6       90.49       70.73      3.41 o 
   3  17   6        3.16        6.44      1.72 o 
   4  17   6        0.14        3.83      1.90 o 
  -5  18   6       19.32       22.73      5.21 o 
  -4  18   6        5.76       11.90      1.95 o 
  -3  18   6       24.33       34.38      2.60 o 
  -2  18   6       15.60       16.72      4.11 o 
  -1  18   6        0.13        0.78      1.89 o 
   0  18   6        0.00        1.79      1.91 o 
   1  18   6       82.93       81.77      4.80 o 
   2  18   6        2.53        2.98      1.42 o 
   3  18   6        0.74        3.25      1.52 o 
   4  18   6        0.18       -0.94      1.77 o 
  -4  19   6        2.26        2.90      1.62 o 
  -3  19   6        1.95        3.79      1.49 o 
  -2  19   6      581.02      546.54     14.18 o 
  -1  19   6        1.84        2.77      1.81 o 
   0  19   6      178.42      176.53      7.05 o 
   1  19   6       64.32       60.63      4.45 o 
   2  19   6        2.34        0.38      1.61 o 
   3  19   6        7.32        7.55      3.06 o 
   4  19   6        0.10       -0.56      1.92 o 
  -4  20   6        2.85        4.65      1.67 o 
  -3  20   6       23.27       25.59      2.71 o 
  -2  20   6        0.03        3.63      2.29 o 
  -1  20   6       12.86       16.34      4.06 o 
   0  20   6      152.06      148.64     11.11 o 
   1  20   6       49.88       42.71      4.27 o 
   2  20   6        0.34        1.55      1.75 o 
   3  20   6        3.12       12.79      3.05 o 
  -4  21   6        5.70        7.22      2.13 o 
  -3  21   6       39.56       37.04      3.25 o 
  -2  21   6       35.68       36.60      4.14 o 
  -1  21   6        0.02       -0.72      2.01 o 
   0  21   6       27.03       27.75      5.16 o 
   1  21   6        1.03        6.20      2.40 o 
   2  21   6        9.00        9.68      2.56 o 
   3  21   6        0.52        1.77      5.74 o 
  -4  22   6        0.17        0.53      1.77 o 
  -3  22   6        4.95        5.80      2.53 o 
  -2  22   6       12.04       13.33      2.95 o 
  -1  22   6        7.66       16.75      3.14 o 
   0  22   6        3.70        6.65      2.45 o 
   1  22   6       47.27       37.81      6.36 o 
   2  22   6        9.68       10.48      2.75 o 
   3  22   6        0.62       -2.09      3.54 o 
  -4  23   6        0.80        5.04      3.10 o 
  -3  23   6        0.42        2.00      1.69 o 
  -2  23   6       10.97       12.51      2.85 o 
  -1  23   6        0.11        1.09      2.11 o 
   0  23   6        1.31        0.46      2.64 o 
   1  23   6        3.83        5.18      2.27 o 
   2  23   6       28.93       31.63      6.59 o 
   3  23   6        0.01       -2.15      2.93 o 
  -3  24   6       67.79       60.42      5.98 o 
  -2  24   6        0.51        3.99      2.41 o 
  -1  24   6      115.53      124.79      6.32 o 
   0  24   6        1.73        5.19      2.35 o 
   1  24   6       10.36       12.65      5.13 o 
   2  24   6       11.18       13.85      3.32 o 
  -3  25   6        0.24        4.98      2.81 o 
  -2  25   6       19.14       24.55      3.81 o 
  -1  25   6       11.57       15.76      3.92 o 
   0  25   6       11.43       11.51      2.88 o 
   1  25   6       16.51       16.65      3.37 o 
   2  25   6        0.03        3.04      2.73 o 
  -2  26   6        1.52        4.14      2.73 o 
  -1  26   6        2.98        5.53      3.10 o 
   0  26   6        1.14        2.48      4.40 o 
   1  26   6        2.37        1.20      3.83 o 
  -2  27   6        9.62       10.59      3.18 o 
  -1  27   6        3.47        5.23      2.81 o 
   0  27   6        8.43        8.16      3.16 o 
   1  27   6        1.60        2.78      2.58 o 
  -1  28   6        1.58        4.61      2.65 o 
   0  28   6        0.56        1.07      2.66 o 
  -5   0   7       30.25       24.68      5.27 o 
  -3   0   7      116.51      121.59      4.96 o 
  -1   0   7      233.99      222.72      7.19 o 
   1   0   7        3.06        3.02      2.27 o 
   3   0   7        3.18        2.86      1.90 o 
  -5   1   7       25.95       29.78      2.58 o 
  -4   1   7       14.81       22.95      2.17 o 
  -3   1   7      612.35      578.85     12.35 o 
  -2   1   7      229.27      215.35      3.82 o 
  -1   1   7      122.95      127.77      2.56 o 
   0   1   7       38.63       36.27      1.25 o 
   1   1   7      207.44      188.65      4.07 o 
   2   1   7        1.20        2.28      1.23 o 
   3   1   7       25.92       27.97      2.26 o 
   4   1   7       21.85       28.06      2.59 o 
  -6   2   7        1.22        0.41      3.34 o 
  -5   2   7       35.39       37.26      2.82 o 
  -4   2   7       35.05       31.64      2.40 o 
  -3   2   7       77.57       73.76      2.79 o 
  -2   2   7       13.11       19.54      1.27 o 
  -1   2   7       52.07       51.76      1.83 o 
   0   2   7      311.96      320.56      4.29 o 
   1   2   7       16.07       11.68      1.16 o 
   2   2   7        3.73        5.44      1.26 o 
   3   2   7       46.65       53.23      2.74 o 
   4   2   7       14.75       17.88      2.26 o 
  -6   3   7        2.72        8.08      4.09 o 
  -5   3   7       20.46       19.92      2.22 o 
  -4   3   7      234.64      212.35      5.37 o 
  -3   3   7      413.65      384.15      6.93 o 
  -2   3   7        0.46        1.20      0.69 o 
  -1   3   7       45.91       45.39      1.77 o 
   0   3   7      660.61      755.87      8.56 o 
   1   3   7      103.88       96.47      2.66 o 
   2   3   7       98.93       89.05      2.97 o 
   3   3   7       21.71       28.99      2.29 o 
   4   3   7        5.90        6.03      1.77 o 
  -6   4   7        2.02        7.26      3.78 o 
  -5   4   7       85.46       73.74      3.24 o 
  -4   4   7      285.60      254.44      5.68 o 
  -3   4   7     1547.92     1507.90     18.85 o 
  -2   4   7        5.17        6.32      1.04 o 
  -1   4   7      227.85      222.23      3.76 o 
   0   4   7       38.12       26.91      1.38 o 
   1   4   7        5.36        9.50      1.13 o 
   2   4   7      142.56      129.04      3.56 o 
   3   4   7        0.01        2.07      1.60 o 
   4   4   7        0.65        3.68      1.62 o 
  -6   5   7        6.50       11.62      4.16 o 
  -5   5   7        6.23       13.19      1.83 o 
  -4   5   7       10.14       13.63      1.78 o 
  -3   5   7      481.20      474.45      7.24 o 
  -2   5   7       65.54       71.14      2.46 o 
  -1   5   7       82.76      105.24      2.42 o 
   0   5   7       26.33       33.71      1.47 o 
   1   5   7       37.91       43.45      1.71 o 
   2   5   7       20.40       17.81      1.73 o 
   3   5   7        4.42        3.71      1.45 o 
   4   5   7        0.16       -0.59      1.44 o 
  -6   6   7        1.67        8.69      3.85 o 
  -5   6   7       19.37       23.79      2.35 o 
  -4   6   7       47.71       43.68      2.62 o 
  -3   6   7       73.75       66.24      2.40 o 
  -2   6   7      171.29      146.08      3.60 o 
  -1   6   7       63.31       57.84      1.91 o 
   0   6   7       34.44       39.25      2.20 o 
   1   6   7       74.89       70.26      2.51 o 
   2   6   7       11.77       14.53      1.62 o 
   3   6   7        7.79       11.68      1.80 o 
   4   6   7        0.99        1.72      1.53 o 
  -5   7   7        4.46        8.37      1.69 o 
  -4   7   7        0.04       -0.94      1.46 o 
  -3   7   7        1.02        3.53      1.03 o 
  -2   7   7        1.60        2.33      0.86 o 
  -1   7   7        8.19        9.84      1.00 o 
   0   7   7       39.17       35.60      3.92 o 
   1   7   7       27.06       39.30      1.72 o 
   2   7   7       18.25       16.46      1.45 o 
   3   7   7       26.12       25.69      2.31 o 
   4   7   7       10.97       17.56      2.24 o 
  -5   8   7       26.69       30.37      3.71 o 
  -4   8   7        4.25        4.62      1.31 o 
  -3   8   7       54.30       55.08      2.22 o 
  -2   8   7      155.78      149.97      3.77 o 
  -1   8   7      321.56      315.34      4.93 o 
   0   8   7      131.43      113.41      3.01 o 
   1   8   7      238.98      240.07      4.40 o 
   2   8   7       31.96       36.58      1.90 o 
   3   8   7       39.24       44.58      2.72 o 
   4   8   7        0.40       -0.47      1.68 o 
  -5   9   7        1.98        2.88      1.79 o 
  -4   9   7        8.20       11.13      1.57 o 
  -3   9   7        2.40        2.41      0.92 o 
  -2   9   7     1393.67     1322.26     20.93 o 
  -1   9   7      280.59      279.69      6.83 o 
   0   9   7       11.20       10.53      1.31 o 
   1   9   7        1.47        2.24      0.89 o 
   2   9   7        4.53        3.90      0.96 o 
   3   9   7        3.99        4.14      1.50 o 
   4   9   7        0.83        3.41      1.56 o 
  -5  10   7        0.05       -0.22      1.71 o 
  -4  10   7       79.25       67.41      3.79 o 
  -3  10   7       11.03        8.45      1.42 o 
  -2  10   7      486.12      461.44      7.82 o 
  -1  10   7        1.36        2.53      0.94 o 
   0  10   7      836.76      785.97     17.58 o 
   1  10   7        4.44        2.19      1.18 o 
   2  10   7        4.04        3.34      1.06 o 
   3  10   7       82.49       76.97      3.09 o 
   4  10   7        0.52        2.63      1.86 o 
  -5  11   7        6.91       11.05      2.21 o 
  -4  11   7        4.42        7.39      1.60 o 
  -3  11   7        0.87        0.01      0.85 o 
  -2  11   7        0.37       -0.55      0.81 o 
  -1  11   7       70.32       72.01      3.00 o 
   0  11   7        0.20        1.64      0.96 o 
   1  11   7        0.35        0.43      0.87 o 
   2  11   7       17.14       15.07      1.49 o 
   3  11   7       73.56       69.04      3.50 o 
   4  11   7        1.34        2.66      2.10 o 
  -5  12   7        0.12        3.33      1.66 o 
  -4  12   7        0.05       -0.15      1.20 o 
  -3  12   7       20.93       20.48      1.89 o 
  -2  12   7      117.22       99.58      2.73 o 
  -1  12   7      128.84      108.42      3.69 o 
   0  12   7       49.44       41.03      3.52 o 
   1  12   7        0.10        1.00      0.96 o 
   2  12   7       37.76       43.62      2.12 o 
   3  12   7        3.15        7.11      1.99 o 
   4  12   7        8.52       15.57      2.48 o 
  -5  13   7        0.14        3.70      1.75 o 
  -4  13   7        2.56        3.20      1.53 o 
  -3  13   7        6.54        7.82      1.46 o 
  -2  13   7       12.98       17.41      1.50 o 
  -1  13   7        0.84        3.71      1.18 o 
   0  13   7       63.97       59.58      2.81 o 
   1  13   7       74.12       69.92      2.62 o 
   2  13   7        3.63        4.89      1.30 o 
   3  13   7        0.48        1.17      1.38 o 
   4  13   7        4.35        6.84      2.81 o 
  -5  14   7       15.28       19.13      2.44 o 
  -4  14   7       31.38       30.76      2.66 o 
  -3  14   7       10.05       14.07      2.10 o 
  -2  14   7      172.01      168.34      4.21 o 
  -1  14   7       54.75       58.35      2.56 o 
   0  14   7       58.76       59.78      2.44 o 
   1  14   7        1.22        2.00      1.43 o 
   2  14   7       35.42       28.31      2.96 o 
   3  14   7        0.00        0.96      1.34 o 
   4  14   7        0.03       -1.55      2.30 o 
  -5  15   7        1.15        0.01      1.65 o 
  -4  15   7        0.16       -0.99      1.66 o 
  -3  15   7       96.49       95.00      4.35 o 
  -2  15   7       12.19        8.57      1.46 o 
  -1  15   7       64.42       70.96      3.42 o 
   0  15   7        0.28        1.76      1.08 o 
   1  15   7      125.81      115.57      4.13 o 
   2  15   7       43.37       33.47      2.79 o 
   3  15   7        2.21        1.54      1.65 o 
   4  15   7       12.10       21.08      3.62 o 
  -5  16   7        7.23        3.87      1.99 o 
  -4  16   7        5.50       10.65      1.83 o 
  -3  16   7        0.35        0.53      1.22 o 
  -2  16   7        4.04        9.14      1.83 o 
  -1  16   7       81.94       75.91      3.49 o 
   0  16   7        5.60        3.55      1.90 o 
   1  16   7       27.21       30.33      2.94 o 
   2  16   7       13.61       15.25      2.13 o 
   3  16   7        0.15        1.01      1.89 o 
   4  16   7        0.05        6.75      2.75 o 
  -5  17   7        3.59       16.09      5.76 o 
  -4  17   7        9.26       16.85      2.16 o 
  -3  17   7       52.43       55.41      2.96 o 
  -2  17   7      144.61      128.04      4.53 o 
  -1  17   7      258.22      243.63      8.21 o 
   0  17   7       13.03       18.17      3.05 o 
   1  17   7       17.79       20.15      2.26 o 
   2  17   7        0.05        0.07      1.26 o 
   3  17   7        7.85        7.66      2.14 o 
   4  17   7        0.83        6.88      3.65 o 
  -4  18   7       12.92       11.20      1.91 o 
  -3  18   7        0.02        0.28      1.25 o 
  -2  18   7       43.96       51.17      3.31 o 
  -1  18   7       14.06       15.99      2.88 o 
   0  18   7      239.25      231.66      8.20 o 
   1  18   7        2.80        2.58      3.58 o 
   2  18   7        0.62        4.67      1.59 o 
   3  18   7        2.49        5.07      2.05 o 
  -4  19   7        5.00        7.28      1.93 o 
  -3  19   7        0.04        1.90      1.40 o 
  -2  19   7        5.74       12.99      4.77 o 
  -1  19   7       31.32       33.08      8.25 o 
   0  19   7        0.05        3.77      2.14 o 
   1  19   7        1.07        6.38      3.00 o 
   2  19   7        2.64       17.96      4.70 o 
   3  19   7        0.43        1.62      4.43 o 
  -4  20   7        1.13        3.00      1.96 o 
  -3  20   7        1.26        5.36      1.79 o 
  -2  20   7       46.98       50.61      5.66 o 
  -1  20   7        1.46       -0.28      1.61 o 
   0  20   7        1.26        3.89      2.39 o 
   1  20   7        0.02        3.45      2.12 o 
   2  20   7       21.33       25.60      5.11 o 
   3  20   7        4.49        6.08      2.95 o 
  -4  21   7        0.03       -1.04      2.16 o 
  -3  21   7        2.81        6.93      2.79 o 
  -2  21   7        2.06        9.87      2.67 o 
  -1  21   7        5.79        4.23      2.33 o 
   0  21   7      121.55      116.17      6.05 o 
   1  21   7        7.29        8.90      2.54 o 
   2  21   7        3.70        3.53      2.91 o 
   3  21   7        1.41        4.67      3.75 o 
  -4  22   7       27.89       38.95      6.03 o 
  -3  22   7       49.63       54.07      7.40 o 
  -2  22   7       63.29       65.29      4.95 o 
  -1  22   7        3.29       10.06      2.55 o 
   0  22   7        1.35        5.48      3.70 o 
   1  22   7       11.35       12.12      2.82 o 
   2  22   7        0.96        3.22      2.29 o 
   3  22   7        0.40       -2.97      2.97 o 
  -3  23   7       64.38       59.57      5.43 o 
  -2  23   7        0.37        1.83      2.31 o 
  -1  23   7       28.51       34.93      4.33 o 
   0  23   7        4.57        3.60      2.37 o 
   1  23   7       50.35       66.39      5.08 o 
   2  23   7        1.37        1.91      3.48 o 
  -3  24   7        6.26        7.97      3.03 o 
  -2  24   7        4.09        1.95      2.44 o 
  -1  24   7        0.18       -0.24      3.20 o 
   0  24   7        0.63        0.81      2.10 o 
   1  24   7        4.14        3.69      2.52 o 
   2  24   7        4.10        4.61      4.52 o 
  -2  25   7        0.59        3.44      2.48 o 
  -1  25   7        0.04       -0.70      4.77 o 
   0  25   7        0.05        1.04      2.42 o 
   1  25   7        3.95        5.96      2.71 o 
  -2  26   7       10.79        5.94      3.04 o 
  -1  26   7        0.02        5.74      2.59 o 
   0  26   7        1.40        1.89      2.46 o 
   1  26   7       11.39       16.94      3.67 o 
  -1  27   7        1.15       -1.05      2.42 o 
   0  27   7        1.50        1.27      4.45 o 
  -4   0   8      934.37      862.91     18.91 o 
  -2   0   8       61.76       54.12      3.90 o 
   0   0   8       91.66       86.82      3.70 o 
   2   0   8       31.02       29.80      3.24 o 
   4   0   8        9.63       14.18      3.01 o 
  -5   1   8       15.46       11.85      1.97 o 
  -4   1   8        5.92       12.86      3.11 o 
  -3   1   8      173.68      161.18      4.12 o 
  -2   1   8      198.31      195.39      6.59 o 
  -1   1   8        4.11        8.84      1.15 o 
   0   1   8       13.47       24.23      1.36 o 
   1   1   8      512.08      483.07      9.50 o 
   2   1   8      607.14      598.63      9.90 o 
   3   1   8        8.75       14.10      1.97 o 
   4   1   8        0.58        3.33      1.60 o 
  -5   2   8       14.42       17.74      2.20 o 
  -4   2   8        4.97        3.61      1.41 o 
  -3   2   8       12.95       13.94      1.66 o 
  -2   2   8       22.40       29.70      3.02 o 
  -1   2   8        0.11        0.99      0.63 o 
   0   2   8       72.33       70.00      2.33 o 
   1   2   8        1.33        0.53      1.34 o 
   2   2   8       11.35       10.89      1.77 o 
   3   2   8       10.14       16.11      2.50 o 
   4   2   8        0.34        1.35      1.57 o 
  -5   3   8        0.31       -0.41      1.33 o 
  -4   3   8       28.34       29.96      2.63 o 
  -3   3   8      147.68      143.08      4.07 o 
  -2   3   8      146.28      133.58      5.77 o 
  -1   3   8        0.41        0.43      0.78 o 
   0   3   8       50.62       58.72      2.18 o 
   1   3   8       81.15       82.84      4.71 o 
   2   3   8       32.10       37.17      2.40 o 
   3   3   8        1.52        0.61      1.38 o 
   4   3   8        0.13        4.17      1.71 o 
  -5   4   8        0.70        4.86      1.64 o 
  -4   4   8        0.75        2.00      1.28 o 
  -3   4   8        3.97        8.47      1.54 o 
  -2   4   8       18.30       18.97      1.92 o 
  -1   4   8        0.43        1.03      0.58 o 
   0   4   8      171.39      156.33      3.65 o 
   1   4   8      434.01      418.97      7.29 o 
   2   4   8      118.38      129.54      3.79 o 
   3   4   8       10.95       12.09      1.95 o 
   4   4   8        0.85        4.41      1.72 o 
  -5   5   8       61.74       60.13      3.46 o 
  -4   5   8        4.96        7.67      1.49 o 
  -3   5   8      664.96      620.49     11.64 o 
  -2   5   8      469.37      458.02      9.51 o 
  -1   5   8       86.94       75.90      2.15 o 
   0   5   8      200.27      191.70      4.15 o 
   1   5   8       34.04       32.97      2.37 o 
   2   5   8       29.35       29.33      2.19 o 
   3   5   8        6.95        9.22      1.84 o 
   4   5   8       13.97       15.01      2.28 o 
  -5   6   8        0.03        3.38      1.54 o 
  -4   6   8        6.17        8.43      1.61 o 
  -3   6   8        2.69        1.93      1.50 o 
  -2   6   8      248.33      227.81      4.31 o 
  -1   6   8      283.13      265.13      5.17 o 
   0   6   8        7.60        5.11      1.12 o 
   1   6   8      746.38      705.04     10.81 o 
   2   6   8      106.69      112.30      3.52 o 
   3   6   8      116.52      108.70      3.76 o 
   4   6   8        5.64        6.98      1.90 o 
  -5   7   8        0.67        6.41      1.82 o 
  -4   7   8       29.37       27.31      2.36 o 
  -3   7   8       22.72       25.24      1.98 o 
  -2   7   8      295.47      280.65      4.93 o 
  -1   7   8       74.14       82.83      2.71 o 
   0   7   8       30.47       30.04      2.30 o 
   1   7   8        3.36        8.75      1.51 o 
   2   7   8       15.73       21.97      2.02 o 
   3   7   8        2.07        0.50      1.45 o 
   4   7   8       16.86       17.30      2.25 o 
  -5   8   8        3.02        5.75      1.67 o 
  -4   8   8       12.96       15.43      1.92 o 
  -3   8   8       22.29       19.19      1.65 o 
  -2   8   8      678.96      601.25      8.47 o 
  -1   8   8       41.55       48.08      2.23 o 
   0   8   8      655.86      605.58     15.34 o 
   1   8   8      196.35      196.24      5.58 o 
   2   8   8        1.00        4.71      1.69 o 
   3   8   8       21.17       21.74      2.27 o 
   4   8   8        1.43        3.10      1.67 o 
  -5   9   8        0.07        1.43      1.64 o 
  -4   9   8        0.33       -0.46      1.13 o 
  -3   9   8        0.03        0.65      0.88 o 
  -2   9   8      127.17      138.87      3.38 o 
  -1   9   8        9.76        9.34      1.35 o 
   0   9   8      296.19      294.55      5.74 o 
   1   9   8       58.21       54.78      2.36 o 
   2   9   8        3.42        2.85      1.51 o 
   3   9   8        1.75        6.49      1.76 o 
   4   9   8       10.98       10.17      2.03 o 
  -5  10   8        4.09        2.72      1.83 o 
  -4  10   8       46.04       47.72      2.78 o 
  -3  10   8        2.45        3.40      1.05 o 
  -2  10   8      473.10      438.63      6.82 o 
  -1  10   8      112.02      112.51      3.34 o 
   0  10   8       53.45       60.79      2.88 o 
   1  10   8        0.75        0.38      0.78 o 
   2  10   8        0.97        4.17      1.60 o 
   3  10   8       10.14        9.45      1.75 o 
   4  10   8        2.80        3.44      3.45 o 
  -5  11   8       15.01       25.11      3.02 o 
  -4  11   8        6.64        4.21      1.51 o 
  -3  11   8        1.82        2.29      1.28 o 
  -2  11   8       13.36       19.72      1.79 o 
  -1  11   8       83.94       88.92      3.09 o 
   0  11   8      224.41      199.39      4.59 o 
   1  11   8        0.12       -0.87      0.87 o 
   2  11   8      117.03       99.77      3.32 o 
   3  11   8        7.21       15.68      2.35 o 
   4  11   8        3.23       12.60      2.67 o 
  -5  12   8        0.06        2.80      1.92 o 
  -4  12   8        5.48        5.12      1.66 o 
  -3  12   8        8.65       11.34      1.65 o 
  -2  12   8       89.89       92.89      4.68 o 
  -1  12   8      338.07      318.99      7.37 o 
   0  12   8       24.57       23.44      1.91 o 
   1  12   8       11.43       13.64      1.62 o 
   2  12   8      108.99       99.19      3.92 o 
   3  12   8        1.91        2.87      2.39 o 
   4  12   8        8.01        7.91      2.78 o 
  -5  13   8        6.23        7.50      2.09 o 
  -4  13   8        1.36       -0.67      1.29 o 
  -3  13   8        0.83       -0.04      1.06 o 
  -2  13   8       24.78       34.19      2.32 o 
  -1  13   8     1621.35     1525.90     28.79 o 
   0  13   8      159.09      169.56      5.16 o 
   1  13   8        0.65        1.26      1.39 o 
   2  13   8        7.68        5.22      1.66 o 
   3  13   8        0.82        0.67      2.19 o 
  -5  14   8        6.63        4.99      2.49 o 
  -4  14   8        6.22        5.95      1.68 o 
  -3  14   8        7.27        7.11      1.51 o 
  -2  14   8       63.22       67.19      3.31 o 
  -1  14   8      693.96      683.48     10.88 o 
   0  14   8        3.94        1.98      0.95 o 
   1  14   8        5.84        8.20      1.67 o 
   2  14   8        2.79        5.85      1.62 o 
   3  14   8        6.70        3.53      2.32 o 
  -4  15   8       13.14       13.62      1.96 o 
  -3  15   8        1.71        4.27      1.37 o 
  -2  15   8        2.62        6.71      1.86 o 
  -1  15   8      333.46      324.17      9.41 o 
   0  15   8       68.35       75.63      2.91 o 
   1  15   8        1.99        2.41      1.97 o 
   2  15   8        2.69       -0.48      1.28 o 
   3  15   8        1.32       -0.25      2.10 o 
  -4  16   8        2.77        5.63      1.68 o 
  -3  16   8        0.15        2.15      1.24 o 
  -2  16   8        0.25       -0.35      1.39 o 
  -1  16   8      115.79      106.70      4.25 o 
   0  16   8        6.18       13.91      2.78 o 
   1  16   8        0.30        0.90      3.95 o 
   2  16   8        0.28        3.42      1.61 o 
   3  16   8       11.14       13.84      3.15 o 
  -4  17   8        0.85        1.33      1.41 o 
  -3  17   8        0.44        6.83      1.90 o 
  -2  17   8        2.33        2.74      1.62 o 
  -1  17   8        0.56        0.26      1.87 o 
   0  17   8        8.63        7.55      2.49 o 
   1  17   8       76.78       62.71      4.86 o 
   2  17   8        7.18        5.38      1.69 o 
   3  17   8        3.76        9.55      4.96 o 
  -4  18   8       15.73       16.84      2.32 o 
  -3  18   8       16.57       24.59      2.82 o 
  -2  18   8       60.91       71.11      3.72 o 
  -1  18   8       31.97       39.58      4.03 o 
   0  18   8       79.19       74.78      4.88 o 
   1  18   8       12.20        8.90      2.56 o 
   2  18   8        3.08        2.76      2.74 o 
   3  18   8        0.08        5.09      2.69 o 
  -4  19   8       21.11       22.93      3.15 o 
  -3  19   8       17.78       11.58      2.19 o 
  -2  19   8      148.17      139.21      6.52 o 
  -1  19   8        0.72        3.81      2.03 o 
   0  19   8      112.76      111.35      5.90 o 
   1  19   8        5.13        7.18      2.54 o 
   2  19   8        6.77        9.06      2.55 o 
   3  19   8        0.51       -2.66      3.34 o 
  -4  20   8        1.08        0.59      2.57 o 
  -3  20   8        6.00       15.29      3.19 o 
  -2  20   8       18.41       18.72      4.72 o 
  -1  20   8        0.07        2.72      2.11 o 
   0  20   8       27.39       30.65      3.94 o 
   1  20   8       20.80       23.70      3.55 o 
   2  20   8        0.38        2.41      2.13 o 
   3  20   8        0.00       -2.04      3.37 o 
  -3  21   8        1.39       -0.18      2.15 o 
  -2  21   8       13.83       14.47      3.03 o 
  -1  21   8        3.96        4.22      2.18 o 
   0  21   8        7.82        8.61      2.85 o 
   1  21   8        0.42        0.19      2.95 o 
   2  21   8        0.25        0.43      2.10 o 
  -3  22   8        0.57        7.13      2.91 o 
  -2  22   8        2.71        1.70      3.36 o 
  -1  22   8        5.48       13.97      3.02 o 
   0  22   8        1.89        1.90      2.37 o 
   1  22   8       23.88       15.49      3.29 o 
   2  22   8        0.23       -1.91      2.24 o 
  -3  23   8        0.31        0.38      2.55 o 
  -2  23   8       15.47       18.45      3.42 o 
  -1  23   8        0.01        1.65      2.42 o 
   0  23   8        4.06        3.41      2.37 o 
   1  23   8        1.13        1.28      2.42 o 
   2  23   8        0.82        3.75      3.37 o 
  -2  24   8        3.61        3.53      2.71 o 
  -1  24   8       29.92       37.98      4.60 o 
   0  24   8        0.18        4.80      2.51 o 
   1  24   8       17.95       16.50      3.54 o 
  -2  25   8        0.01        3.76      2.77 o 
  -1  25   8       15.54       16.23      3.55 o 
   0  25   8        4.48        2.66      2.81 o 
   1  25   8        0.75       -1.16      3.10 o 
  -1  26   8        9.32        9.31      3.19 o 
  -5   0   9       17.47       24.98      3.50 o 
  -3   0   9        0.42        1.67      1.63 o 
  -1   0   9      190.61      172.01      9.64 o 
   1   0   9      128.46      149.19      5.75 o 
   3   0   9       41.65       41.10      4.06 o 
  -5   1   9       63.85       63.36      3.64 o 
  -4   1   9        1.31        2.51      1.42 o 
  -3   1   9       39.10       38.32      2.40 o 
  -2   1   9       91.64       80.99      3.23 o 
  -1   1   9        1.83        1.34      0.78 o 
   0   1   9        2.24        0.28      1.36 o 
   1   1   9      163.67      154.79      4.15 o 
   2   1   9       21.94       23.27      2.22 o 
   3   1   9       18.94       25.34      2.45 o 
   4   1   9        0.00       -0.43      1.69 o 
  -5   2   9        9.90       11.35      1.97 o 
  -4   2   9       63.63       61.05      3.15 o 
  -3   2   9       16.08       14.70      1.76 o 
  -2   2   9       37.26       36.76      2.75 o 
  -1   2   9        0.50        5.10      1.22 o 
   0   2   9      154.84      152.09      4.48 o 
   1   2   9      101.59      118.16      4.16 o 
   2   2   9       26.77       29.68      2.37 o 
   3   2   9        2.58        4.88      1.62 o 
   4   2   9        4.27        4.34      1.95 o 
  -5   3   9      104.00      103.80      4.06 o 
  -4   3   9       21.78       19.39      2.17 o 
  -3   3   9        8.52       11.57      2.33 o 
  -2   3   9        0.36        0.43      0.92 o 
  -1   3   9       47.39       56.14      2.61 o 
   0   3   9       71.27       70.91      3.15 o 
   1   3   9      235.82      217.20      7.17 o 
   2   3   9       10.88        9.49      1.78 o 
   3   3   9       69.29       75.35      3.33 o 
   4   3   9        1.82        4.59      1.93 o 
  -5   4   9       63.21       55.01      4.17 o 
  -4   4   9       42.97       45.91      2.90 o 
  -3   4   9      155.38      145.40      4.06 o 
  -2   4   9       90.82       79.99      2.77 o 
  -1   4   9        0.87       -0.39      0.91 o 
   0   4   9      188.00      181.94      4.19 o 
   1   4   9      441.00      374.67      8.23 o 
   2   4   9      206.17      195.49      6.62 o 
   3   4   9        6.69        5.08      1.74 o 
   4   4   9        0.30        3.90      1.82 o 
  -5   5   9       17.06       22.83      2.53 o 
  -4   5   9        6.72        6.86      1.57 o 
  -3   5   9        8.18       12.82      1.65 o 
  -2   5   9      212.81      184.96      4.32 o 
  -1   5   9        5.15        9.19      2.00 o 
   0   5   9      454.84      446.48      7.61 o 
   1   5   9      107.38      113.32      4.18 o 
   2   5   9       31.95       27.97      4.16 o 
   3   5   9       37.65       41.62      2.91 o 
   4   5   9        7.90        7.40      2.73 o 
  -5   6   9       15.32       20.33      2.52 o 
  -4   6   9        3.33        6.54      1.55 o 
  -3   6   9       30.73       34.57      2.54 o 
  -2   6   9      176.56      150.38      6.25 o 
  -1   6   9        5.71        5.21      1.19 o 
   0   6   9        8.76       12.97      2.22 o 
   1   6   9      122.84      132.33      4.52 o 
   2   6   9       11.31       10.00      2.04 o 
   3   6   9        0.50        1.46      1.99 o 
   4   6   9        2.77        3.98      2.18 o 
  -5   7   9       11.86       15.93      2.17 o 
  -4   7   9        0.52        0.17      1.20 o 
  -3   7   9       15.58       15.88      1.79 o 
  -2   7   9      185.87      157.97      5.97 o 
  -1   7   9       26.97       25.93      1.94 o 
   0   7   9       23.55       29.85      2.03 o 
   1   7   9      147.54      116.99      4.22 o 
   2   7   9       30.15       29.84      2.76 o 
   3   7   9        6.30       13.96      2.37 o 
   4   7   9        0.01       -0.89      2.29 o 
  -5   8   9       46.75       51.95      4.21 o 
  -4   8   9        4.23        5.48      1.48 o 
  -3   8   9      197.36      180.37      4.67 o 
  -2   8   9        8.73       10.00      2.01 o 
  -1   8   9       45.08       48.89      2.46 o 
   0   8   9       77.91       74.38      7.08 o 
   1   8   9        0.92        1.23      1.46 o 
   2   8   9        2.25        1.44      1.55 o 
   3   8   9       39.86       41.75      3.35 o 
   4   8   9        1.33        5.06      2.50 o 
  -5   9   9        0.07        2.41      1.92 o 
  -4   9   9        1.67        3.26      1.31 o 
  -3   9   9       10.25       12.02      1.63 o 
  -2   9   9      312.29      291.92      6.05 o 
  -1   9   9      290.26      272.18      5.68 o 
   0   9   9      419.61      367.94      8.11 o 
   1   9   9      135.02      132.25      5.68 o 
   2   9   9        0.60        0.08      1.48 o 
   3   9   9       14.10       20.66      2.62 o 
   4   9   9        0.04        4.74      3.31 o 
  -5  10   9       16.49       21.84      3.03 o 
  -4  10   9        0.41        2.09      1.99 o 
  -3  10   9       66.75       62.56      2.71 o 
  -2  10   9       90.71       88.24      3.20 o 
  -1  10   9      763.61      701.00     11.05 o 
   0  10   9      219.71      212.25      4.93 o 
   1  10   9        3.05        6.84      1.44 o 
   2  10   9        2.03        0.84      1.49 o 
   3  10   9       24.30       19.83      4.70 o 
  -5  11   9        0.07        1.02      2.83 o 
  -4  11   9       61.07       68.52      3.62 o 
  -3  11   9        6.08        7.06      1.38 o 
  -2  11   9        7.12       10.21      1.57 o 
  -1  11   9       35.66       45.49      2.60 o 
   0  11   9       90.30       98.94      3.36 o 
   1  11   9        0.41        0.54      1.06 o 
   2  11   9       16.64       17.23      2.38 o 
   3  11   9        0.00        1.72      2.34 o 
  -5  12   9       22.01       18.30      4.43 o 
  -4  12   9       10.83       16.75      2.35 o 
  -3  12   9        0.00       -0.11      1.06 o 
  -2  12   9        0.66        3.18      1.20 o 
  -1  12   9      109.06       99.81      3.42 o 
   0  12   9      231.84      209.83      4.97 o 
   1  12   9        7.31        5.65      1.39 o 
   2  12   9        6.53        8.75      2.02 o 
   3  12   9        0.96       -1.07      3.22 o 
  -4  13   9      115.76      118.29      4.70 o 
  -3  13   9       10.09       10.85      2.28 o 
  -2  13   9       86.55       83.08      9.14 o 
  -1  13   9        0.67        0.81      1.19 o 
   0  13   9       18.52       27.75      2.76 o 
   1  13   9       11.94       15.62      1.83 o 
   2  13   9        4.68        4.35      3.71 o 
   3  13   9        0.02       -0.13      3.80 o 
  -4  14   9        0.05        4.83      1.79 o 
  -3  14   9        2.90        2.21      1.91 o 
  -2  14   9       31.51       35.16      2.99 o 
  -1  14   9       54.68       55.59      3.43 o 
   0  14   9      192.27      186.27      4.76 o 
   1  14   9        0.50       -0.01      1.17 o 
   2  14   9        3.92        8.58      2.63 o 
   3  14   9        0.04        3.14      2.50 o 
  -4  15   9       81.20       95.64      4.36 o 
  -3  15   9       52.48       54.11      3.69 o 
  -2  15   9      122.21      118.71      4.58 o 
  -1  15   9       23.17       25.04      2.59 o 
   0  15   9       55.28       56.52      3.05 o 
   1  15   9       29.14       33.33      2.97 o 
   2  15   9        0.22        1.45      2.12 o 
   3  15   9       12.59       15.18      3.37 o 
  -4  16   9       15.66       15.93      2.41 o 
  -3  16   9        1.41        3.95      2.07 o 
  -2  16   9       54.73       62.96      3.62 o 
  -1  16   9       21.73       22.30      2.53 o 
   0  16   9      111.38      104.53      5.69 o 
   1  16   9        9.99       11.42      2.16 o 
   2  16   9        0.32        4.88      3.15 o 
   3  16   9        6.96        6.44      3.61 o 
  -4  17   9        4.31        7.06      2.28 o 
  -3  17   9       19.77       26.06      3.01 o 
  -2  17   9       28.49       26.76      2.80 o 
  -1  17   9       25.37       26.75      3.54 o 
   0  17   9      183.14      169.97      7.14 o 
   1  17   9        3.93        3.72      2.20 o 
   2  17   9        1.55        0.64      1.57 o 
   3  17   9        0.04       -2.08      2.66 o 
  -4  18   9        4.52        1.39      2.61 o 
  -3  18   9       38.26       50.67      3.80 o 
  -2  18   9        0.80        1.95      2.02 o 
  -1  18   9        6.27        7.98      2.36 o 
   0  18   9       39.84       42.19      4.34 o 
   1  18   9        6.36       10.37      2.87 o 
   2  18   9        0.99        5.94      3.41 o 
  -4  19   9        0.14       -0.51      2.53 o 
  -3  19   9       41.34       48.29      4.81 o 
  -2  19   9        3.74        5.45      3.12 o 
  -1  19   9        0.34        2.41      4.28 o 
   0  19   9       56.01       55.85      5.86 o 
   1  19   9       36.29       48.60      4.70 o 
   2  19   9        0.27        1.10      2.19 o 
  -3  20   9       24.92       34.24     10.65 o 
  -2  20   9        0.31        1.10      2.62 o 
  -1  20   9        2.03        3.29      2.23 o 
   0  20   9        2.47        7.35      2.52 o 
   1  20   9        5.16        8.99      4.21 o 
   2  20   9        1.26        1.79      2.46 o 
  -3  21   9        7.86       14.29      3.42 o 
  -2  21   9        4.39        2.33      3.19 o 
  -1  21   9        4.32        2.19      2.18 o 
   0  21   9       17.08       21.22      3.80 o 
   1  21   9       15.30        9.34      2.86 o 
   2  21   9        5.07        6.68      3.37 o 
  -3  22   9       13.17       14.96      5.90 o 
  -2  22   9        4.78        8.73      3.80 o 
  -1  22   9        0.04        1.14      2.31 o 
   0  22   9        2.58        4.76      2.49 o 
   1  22   9       27.53       20.42      3.68 o 
   2  22   9        1.32        6.30      3.65 o 
  -2  23   9        4.24        7.03      2.82 o 
  -1  23   9        1.70        4.28      2.65 o 
   0  23   9        0.02        3.63      2.47 o 
   1  23   9       28.86       35.51      6.17 o 
  -2  24   9        0.64        3.27      4.53 o 
  -1  24   9        9.44       10.48      3.24 o 
   0  24   9        3.19        0.60      2.70 o 
  -4   0  10      190.49      179.57      7.14 o 
  -2   0  10       17.53       22.94      4.23 o 
   0   0  10        0.25        1.43      2.28 o 
  -5   1  10        7.72       10.05      2.00 o 
  -4   1  10      131.08      133.04      4.31 o 
  -3   1  10       36.01       45.40      2.70 o 
  -2   1  10        0.23        0.53      0.81 o 
  -1   1  10        1.69        3.55      1.58 o 
   0   1  10       83.48       77.63      4.17 o 
   1   1  10      131.14      118.71     12.06 o 
   2   1  10       96.66       87.60      5.09 o 
   3   1  10        4.27        4.27      1.74 o 
  -5   2  10        1.45        0.95      1.99 o 
  -4   2  10       39.13       32.94      3.46 o 
  -3   2  10        0.92        3.76      1.26 o 
  -2   2  10       66.54       54.17      2.45 o 
  -1   2  10       15.39       14.34      2.37 o 
   0   2  10       16.15       19.29      2.74 o 
   1   2  10       11.96       13.26      2.64 o 
   2   2  10      130.11      126.79      4.81 o 
   3   2  10       33.98       35.56      2.90 o 
  -5   3  10       32.42       30.40      2.84 o 
  -4   3  10       62.65       55.74      3.64 o 
  -3   3  10        0.90        0.54      1.21 o 
  -2   3  10        2.21        4.97      1.51 o 
  -1   3  10       29.56       23.11      2.06 o 
   0   3  10        3.53        4.80      1.86 o 
   1   3  10       17.74       20.28      2.37 o 
   2   3  10       92.89       81.92      3.94 o 
   3   3  10       18.42       25.62      2.93 o 
  -5   4  10        0.59        0.54      2.34 o 
  -4   4  10       23.90       29.29      2.53 o 
  -3   4  10       28.50       32.03      2.35 o 
  -2   4  10      422.54      376.83      8.20 o 
  -1   4  10       19.76       23.97      2.17 o 
   0   4  10        7.90       11.88      2.34 o 
   1   4  10        3.77        5.66      1.80 o 
   2   4  10       71.10       77.04      3.82 o 
   3   4  10       19.23       23.24      2.87 o 
  -5   5  10        7.55        8.33      2.14 o 
  -4   5  10       41.43       40.83      2.85 o 
  -3   5  10       69.87       67.93      3.28 o 
  -2   5  10       29.72       29.26      2.55 o 
  -1   5  10        8.18        5.50      1.41 o 
   0   5  10       40.97       49.86      5.91 o 
   1   5  10      105.35       89.13      3.88 o 
   2   5  10        0.13        3.81      1.85 o 
   3   5  10       33.55       32.67      3.33 o 
  -5   6  10        2.08        2.76      4.45 o 
  -4   6  10        0.01        3.54      1.38 o 
  -3   6  10       46.16       48.72      2.77 o 
  -2   6  10       14.80       13.79      1.94 o 
  -1   6  10      184.69      160.22      6.08 o 
   0   6  10       76.16       69.03      3.39 o 
   1   6  10       46.03       41.47      3.10 o 
   2   6  10        0.11        5.24      1.85 o 
   3   6  10       11.60       14.66      2.91 o 
  -5   7  10       21.48       27.16      3.84 o 
  -4   7  10       19.75       26.72      2.42 o 
  -3   7  10       58.75       55.65      2.92 o 
  -2   7  10       31.36       32.46      2.66 o 
  -1   7  10        4.10        7.38      1.53 o 
   0   7  10       47.24       44.36      3.09 o 
   1   7  10       46.60       45.68      3.24 o 
   2   7  10        4.12        6.55      1.94 o 
   3   7  10       12.06       13.68      4.86 o 
  -5   8  10        1.39        5.57      2.56 o 
  -4   8  10       23.24       29.74      2.52 o 
  -3   8  10       86.35       75.60      3.61 o 
  -2   8  10       16.57       19.00      2.21 o 
  -1   8  10       11.69        8.13      2.63 o 
   0   8  10       76.76       69.80      3.46 o 
   1   8  10       21.32       23.66      2.64 o 
   2   8  10        6.98        9.21      2.11 o 
   3   8  10        0.44        2.35      2.78 o 
  -5   9  10       20.36       25.39      5.11 o 
  -4   9  10        4.08        3.00      1.45 o 
  -3   9  10      226.54      212.26      6.16 o 
  -2   9  10       42.68       36.99      3.00 o 
  -1   9  10      172.12      159.49      7.47 o 
   0   9  10        3.25        5.79      1.36 o 
   1   9  10       32.26       33.63      2.92 o 
   2   9  10        1.08        0.15      2.28 o 
   3   9  10        4.99        5.84      2.83 o 
  -4  10  10        3.33        4.90      1.70 o 
  -3  10  10      123.66      114.86      4.45 o 
  -2  10  10        1.30        1.35      1.39 o 
  -1  10  10      202.14      199.91      4.98 o 
   0  10  10        5.36        9.88      2.01 o 
   1  10  10        0.17        2.45      1.96 o 
   2  10  10        0.10       -1.43      1.43 o 
   3  10  10        0.97        1.58      1.95 o 
  -4  11  10       10.31       10.42      2.16 o 
  -3  11  10       34.24       28.13      2.73 o 
  -2  11  10        3.65        5.74      1.68 o 
  -1  11  10       23.13       30.33      2.37 o 
   0  11  10        7.87       10.76      1.64 o 
   1  11  10        5.54        6.88      1.86 o 
   2  11  10        0.13        0.93      1.60 o 
   3  11  10        4.03        9.51      3.18 o 
  -4  12  10       17.16       24.44      2.71 o 
  -3  12  10       46.33       53.11      4.33 o 
  -2  12  10       28.11       27.45      2.64 o 
  -1  12  10       76.82       75.50      3.14 o 
   0  12  10       40.01       38.16      2.53 o 
   1  12  10        0.86        0.97      1.49 o 
   2  12  10        8.67        8.50      2.03 o 
   3  12  10        3.08        5.42      2.92 o 
  -4  13  10        0.90       -0.42      3.22 o 
  -3  13  10       10.30       11.90      2.38 o 
  -2  13  10       88.92       80.96      3.34 o 
  -1  13  10      188.59      165.71      4.61 o 
   0  13  10        5.66        4.98      1.46 o 
   1  13  10        2.61        4.52      1.64 o 
   2  13  10        1.71        0.37      2.09 o 
   3  13  10        0.72        6.68      3.82 o 
  -4  14  10        0.72        6.78      3.95 o 
  -3  14  10       44.72       44.35      4.23 o 
  -2  14  10       56.57       60.87      3.75 o 
  -1  14  10        2.88        8.34      2.58 o 
   0  14  10       18.14       19.95      2.06 o 
   1  14  10        0.10       -1.29      2.85 o 
   2  14  10        7.55        8.19      2.77 o 
  -4  15  10       13.99       19.20      3.40 o 
  -3  15  10       38.53       37.66      6.65 o 
  -2  15  10       21.93       23.33      2.77 o 
  -1  15  10        2.79        3.75      1.64 o 
   0  15  10       41.65       50.49      2.94 o 
   1  15  10        2.20        5.76      1.85 o 
   2  15  10        0.20        1.23      2.29 o 
  -4  16  10        5.66       10.94      4.23 o 
  -3  16  10        9.38       15.20      3.02 o 
  -2  16  10        9.31       18.95      2.59 o 
  -1  16  10        1.06        2.48      1.62 o 
   0  16  10       82.39       78.84      4.92 o 
   1  16  10       13.24       17.62      2.49 o 
   2  16  10        4.28        4.70      4.43 o 
  -4  17  10        0.13        2.32      3.68 o 
  -3  17  10       37.35       54.02      4.69 o 
  -2  17  10       27.77       24.00      2.82 o 
  -1  17  10        7.73        7.43      2.50 o 
   0  17  10        0.29        1.29      2.05 o 
   1  17  10       31.20       34.31      4.10 o 
   2  17  10        1.42        6.95      4.67 o 
  -3  18  10        0.03        2.17      2.04 o 
  -2  18  10        4.60        9.01      2.74 o 
  -1  18  10       47.57       49.32      4.66 o 
   0  18  10       61.23       59.00      5.13 o 
   1  18  10        3.32        1.70      1.93 o 
   2  18  10        0.69       -2.52      4.23 o 
  -3  19  10       12.80       22.72      3.76 o 
  -2  19  10        7.67       14.78      3.19 o 
  -1  19  10        4.10        6.76      2.68 o 
   0  19  10        0.66        2.44      2.21 o 
   1  19  10        8.89        8.97      4.96 o 
  -3  20  10       27.13       18.61      5.86 o 
  -2  20  10        4.63       11.05      3.05 o 
  -1  20  10        3.12        4.91      2.52 o 
   0  20  10       25.77       30.63      6.97 o 
   1  20  10        9.81       15.18      6.20 o 
  -3  21  10       43.44       51.80      8.11 o 
  -2  21  10        4.26        8.92      2.80 o 
  -1  21  10        0.12        3.81      2.39 o 
   0  21  10        0.00       -0.64      2.28 o 
   1  21  10       50.07       51.94      5.09 o 
  -2  22  10       11.55       19.66      5.90 o 
  -1  22  10        0.01        0.66      2.49 o 
   0  22  10        0.45        1.06      2.57 o 
   1  22  10        0.18        9.24      3.48 o 
  -1  23  10        0.38        6.88      4.98 o 
   0  23  10       31.69       41.14      6.51 o 
  -3   0  11       65.14       62.59      7.51 o 
  -1   0  11      756.89      617.64     20.72 o 
   1   0  11      259.50      240.64     11.59 o 
   3   0  11       10.20       11.72      4.29 o 
  -4   1  11        3.70        5.84      1.72 o 
  -3   1  11        2.25        3.05      1.32 o 
  -2   1  11       77.72       76.34      4.52 o 
  -1   1  11       57.88       57.78      4.29 o 
   0   1  11        2.19        8.67      2.31 o 
   1   1  11       79.67       74.72      4.59 o 
   2   1  11        9.58       16.86      3.07 o 
   3   1  11       19.89       17.16      3.23 o 
  -4   2  11        3.49        5.65      1.57 o 
  -3   2  11        6.59        5.11      1.43 o 
  -2   2  11        0.08        0.27      2.07 o 
  -1   2  11      279.86      225.36      7.66 o 
   0   2  11        6.21        8.70      2.25 o 
   1   2  11       14.97       14.05      2.80 o 
   2   2  11        6.44        9.52      2.58 o 
   3   2  11       10.10       17.11      4.40 o 
  -4   3  11       18.20       21.53      2.29 o 
  -3   3  11        4.30        7.89      2.03 o 
  -2   3  11       21.62       23.78      3.20 o 
  -1   3  11       73.96       65.10      4.36 o 
   0   3  11       32.92       21.24      3.07 o 
   1   3  11       14.44       10.97      2.85 o 
   2   3  11       58.57       38.65      4.05 o 
   3   3  11       18.12       16.38      3.49 o 
  -4   4  11        0.01        3.58      1.48 o 
  -3   4  11       84.50       71.65      3.70 o 
  -2   4  11        0.41        3.13      1.37 o 
  -1   4  11       43.89       46.59      3.95 o 
   0   4  11        1.17        5.50      2.17 o 
   1   4  11        8.09        2.78      2.00 o 
   2   4  11        0.28        1.16      3.63 o 
   3   4  11       28.66       39.06      6.92 o 
  -4   5  11       25.75       27.88      2.52 o 
  -3   5  11        8.00       10.71      1.84 o 
  -2   5  11       69.16       59.78      5.12 o 
  -1   5  11      109.36       90.03      4.83 o 
   0   5  11      313.21      276.76      8.75 o 
   1   5  11       12.12       14.44      2.76 o 
   2   5  11        3.78        5.85      2.03 o 
   3   5  11        0.00        4.60      2.61 o 
  -4   6  11        6.91        8.65      2.59 o 
  -3   6  11       12.33       10.77      2.22 o 
  -2   6  11       15.71       19.53      2.25 o 
  -1   6  11        1.47        2.67      1.87 o 
   0   6  11       86.36       83.07      4.72 o 
   1   6  11       34.12       41.18      3.92 o 
   2   6  11        0.10        1.90      1.79 o 
   3   6  11        2.44        8.30      4.75 o 
  -4   7  11       21.55       23.54      2.35 o 
  -3   7  11       10.62        7.76      1.78 o 
  -2   7  11       62.73       51.85      3.20 o 
  -1   7  11        0.90        1.31      1.78 o 
   0   7  11       30.52       25.60      3.31 o 
   1   7  11       18.79       17.08      2.97 o 
   2   7  11        0.03        1.67      1.78 o 
   3   7  11        0.01       -1.04      2.30 o 
  -4   8  11       34.32       35.77      2.83 o 
  -3   8  11       10.57       18.06      2.35 o 
  -2   8  11       69.48       62.66      3.48 o 
  -1   8  11       22.22       14.27      3.93 o 
   0   8  11        3.68        2.96      4.28 o 
   1   8  11        7.85        5.40      1.80 o 
   2   8  11        0.00        1.63      1.80 o 
   3   8  11       13.84       15.66      3.30 o 
  -4   9  11        0.52        5.62      2.03 o 
  -3   9  11       34.10       36.89      3.15 o 
  -2   9  11       26.26       29.72      2.75 o 
  -1   9  11       13.89       19.34      2.32 o 
   0   9  11        1.93        1.32      1.87 o 
   1   9  11        7.91       11.46      2.12 o 
   2   9  11        0.02        0.87      1.78 o 
   3   9  11        3.28        4.47      4.92 o 
  -4  10  11        7.27        8.69      2.81 o 
  -3  10  11        5.67        4.80      2.00 o 
  -2  10  11       94.80       91.88      3.97 o 
  -1  10  11       15.34       17.09      2.30 o 
   0  10  11        6.92        8.18      2.45 o 
   1  10  11        6.40        9.46      2.00 o 
   2  10  11        3.57        8.43      2.86 o 
  -4  11  11       39.41       39.95      4.42 o 
  -3  11  11       14.70       16.28      2.32 o 
  -2  11  11       14.13       11.60      4.28 o 
  -1  11  11       96.29       80.47      5.00 o 
   0  11  11        6.06       10.54      2.09 o 
   1  11  11        0.06        1.56      1.60 o 
   2  11  11        7.05        9.58      2.27 o 
  -4  12  11        0.02        0.72      2.69 o 
  -3  12  11        8.80        8.05      5.64 o 
  -2  12  11        5.87        2.74      2.89 o 
  -1  12  11        4.53        8.71      1.77 o 
   0  12  11       10.77        5.33      2.25 o 
   1  12  11       13.56       11.83      2.20 o 
   2  12  11        8.88       13.57      2.54 o 
  -3  13  11        1.11        2.12      1.83 o 
  -2  13  11       19.17       28.22      3.48 o 
  -1  13  11       21.96       21.38      2.49 o 
   0  13  11       29.06       37.56      3.16 o 
   1  13  11        2.71        6.47      2.10 o 
   2  13  11       11.24       19.53      3.62 o 
  -3  14  11        7.53       14.50      2.79 o 
  -2  14  11      117.06      116.90      6.12 o 
  -1  14  11        1.99        5.49      1.76 o 
   0  14  11        2.90        6.43      1.58 o 
   1  14  11        2.76       -2.04      2.04 o 
   2  14  11       16.90       33.01      4.46 o 
  -3  15  11        0.33        2.73      2.34 o 
  -2  15  11        8.16       15.40      4.38 o 
  -1  15  11        0.84        2.81      1.63 o 
   0  15  11       12.89       15.08      2.04 o 
   1  15  11        8.51       11.31      2.93 o 
   2  15  11        7.69       17.49      3.53 o 
  -3  16  11       37.99       51.73      4.62 o 
  -2  16  11       75.39       76.64      5.66 o 
  -1  16  11        0.00        2.61      1.66 o 
   0  16  11        0.07        4.98      2.29 o 
   1  16  11        9.18       15.13      4.17 o 
   2  16  11        1.16        1.84      3.54 o 
  -3  17  11       11.29       18.79      3.24 o 
  -2  17  11       34.10       35.45      3.96 o 
  -1  17  11       27.17       32.87      4.38 o 
   0  17  11       29.20       32.11      3.98 o 
   1  17  11       23.53       34.29      6.88 o 
  -3  18  11       39.75       49.96      6.75 o 
  -2  18  11       21.01       34.63      5.56 o 
  -1  18  11       19.39       21.67      3.64 o 
   0  18  11        2.67        4.82      2.29 o 
   1  18  11        6.16        8.62      5.01 o 
  -2  19  11       20.59       35.38      9.97 o 
  -1  19  11       37.05       42.41      4.72 o 
   0  19  11        1.28        0.72      2.28 o 
   1  19  11       33.29       37.49      7.40 o 
  -2  20  11        7.83        8.72      5.04 o 
  -1  20  11        1.82        4.21      2.35 o 
   0  20  11        0.08        3.51      2.38 o 
  -1  21  11        1.30       -0.85      3.78 o 
   0  21  11       14.74       23.59      4.08 o 
  -4   0  12       24.07       41.09      4.38 o 
  -2   0  12        6.03        3.89      2.83 o 
   0   0  12        5.78        0.44      2.83 o 
   2   0  12        4.06        9.95      3.82 o 
  -4   1  12       25.74       27.71      2.69 o 
  -3   1  12        2.77        8.75      2.52 o 
  -2   1  12      116.27       99.15      5.28 o 
  -1   1  12        2.33       -2.01      3.10 o 
   0   1  12       32.43       28.41      3.51 o 
   1   1  12        0.01        0.22      1.93 o 
   2   1  12        0.99       -1.27      5.11 o 
  -4   2  12        1.42        3.06      1.58 o 
  -3   2  12        6.36        8.07      2.65 o 
  -2   2  12        3.54        2.23      1.96 o 
  -1   2  12       21.33       25.87      3.40 o 
   0   2  12       19.97       18.45      4.58 o 
   1   2  12        0.98        1.03      1.97 o 
   2   2  12        4.84        7.84      2.67 o 
  -4   3  12       51.89       56.40      3.50 o 
  -3   3  12        0.11        3.73      1.63 o 
  -2   3  12        0.04        0.94      1.88 o 
  -1   3  12        5.25        6.49      2.22 o 
   0   3  12       50.82       49.43      5.16 o 
   1   3  12        5.11       14.58      2.82 o 
   2   3  12        1.69        1.95      2.32 o 
  -4   4  12        1.22        1.61      1.92 o 
  -3   4  12       57.11       53.38      3.70 o 
  -2   4  12       41.29       34.13      4.12 o 
  -1   4  12        8.40        7.43      2.45 o 
   0   4  12       71.46       63.37      7.60 o 
   1   4  12        5.86       13.19      2.74 o 
   2   4  12       16.49       16.31      5.01 o 
  -4   5  12        0.31        2.36      1.98 o 
  -3   5  12       44.46       61.83      3.71 o 
  -2   5  12        0.96        4.29      2.15 o 
  -1   5  12        1.61       -1.11      1.67 o 
   0   5  12       16.73       18.56      3.01 o 
   1   5  12        0.00        0.77      1.97 o 
   2   5  12       16.08       18.55      3.23 o 
  -4   6  12       15.61       20.43      3.40 o 
  -3   6  12        0.05        3.80      1.65 o 
  -2   6  12        8.92        5.92      3.78 o 
  -1   6  12        4.89        2.93      1.91 o 
   0   6  12       78.64       75.09      4.65 o 
   1   6  12        4.89       10.36      2.48 o 
   2   6  12        3.69        7.38      2.51 o 
  -4   7  12        1.78        2.12      2.35 o 
  -3   7  12       19.24       21.70      2.54 o 
  -2   7  12        5.59        7.94      1.82 o 
  -1   7  12        0.81        2.71      2.02 o 
   0   7  12       11.08       13.42      2.68 o 
   1   7  12        9.33       12.27      3.07 o 
   2   7  12        1.46        4.51      3.03 o 
  -4   8  12        8.65        8.48      2.65 o 
  -3   8  12       10.48       13.56      2.50 o 
  -2   8  12        4.69        5.78      2.37 o 
  -1   8  12        0.40       -0.22      1.79 o 
   0   8  12       46.51       45.78      4.33 o 
   1   8  12       27.14       29.86      3.63 o 
   2   8  12        0.17       -0.51      2.03 o 
  -4   9  12        7.14       11.04      3.99 o 
  -3   9  12       14.07       14.06      2.27 o 
  -2   9  12        5.48       11.93      2.10 o 
  -1   9  12        5.88        5.27      2.17 o 
   0   9  12       76.58       82.41      6.08 o 
   1   9  12       82.11       78.46     13.73 o 
   2   9  12        0.42       -1.88      2.10 o 
  -3  10  12        7.41       10.14      2.14 o 
  -2  10  12       55.57       63.53      3.69 o 
  -1  10  12        5.73        4.81      2.24 o 
   0  10  12        1.78        6.58      3.41 o 
   1  10  12        0.00        2.08      2.17 o 
   2  10  12        0.67        2.93      3.14 o 
  -3  11  12        5.86        8.47      2.13 o 
  -2  11  12        0.63        3.74      1.73 o 
  -1  11  12       31.62       37.53      5.76 o 
   0  11  12        1.95        2.71      2.40 o 
   1  11  12       10.57        9.50      2.58 o 
   2  11  12        3.02        2.21      7.34 o 
  -3  12  12        9.00       11.40      2.74 o 
  -2  12  12       54.25       58.41      3.81 o 
  -1  12  12       13.21       20.72      5.13 o 
   0  12  12        0.78       -0.21      2.62 o 
   1  12  12        1.10        1.17      2.11 o 
   2  12  12        0.66        4.33      4.57 o 
  -3  13  12        4.60        4.95      2.24 o 
  -2  13  12        7.68       11.47      2.57 o 
  -1  13  12       49.83       43.83      3.95 o 
   0  13  12        3.46        3.30      4.36 o 
   1  13  12        0.09        0.14      2.12 o 
  -3  14  12        3.06        5.36      2.49 o 
  -2  14  12       15.33       17.53      3.08 o 
  -1  14  12       23.47       28.78      3.95 o 
   0  14  12        6.69        7.35      4.16 o 
   1  14  12        4.86        8.21      3.27 o 
  -3  15  12        0.16       -2.01      3.20 o 
  -2  15  12       10.97       17.77      4.79 o 
  -1  15  12       25.84       30.44      3.71 o 
   0  15  12        1.75        5.45      3.44 o 
   1  15  12        0.01       -0.24      2.46 o 
  -2  16  12       35.10       32.30      3.91 o 
  -1  16  12        0.20       -0.20      2.45 o 
   1  16  12        1.21        1.26      4.19 o 
  -2  17  12        7.23        6.15      3.27 o 
  -1  17  12        3.92        1.36      2.59 o 
   0  17  12        0.13        4.02      4.33 o 
  -1  18  12        6.65       10.36      3.44 o 
   0  18  12        1.43       -1.81      4.19 o 
  -1  19  12        1.87        1.70      3.17 o 
  -3   0  13        1.28        6.27      3.41 o 
  -1   0  13        7.46        5.90      3.27 o 
   1   0  13       17.61       23.14      5.32 o 
  -3   1  13       26.97       31.32      4.09 o 
  -2   1  13        9.93       12.75      3.73 o 
  -1   1  13        2.23        1.88      1.99 o 
   0   1  13       48.87       55.44      4.86 o 
   1   1  13        4.50        7.52      2.54 o 
  -3   2  13        0.30        2.46      2.36 o 
  -2   2  13        9.66       10.98      2.83 o 
  -1   2  13        8.88        8.49      2.55 o 
   0   2  13        4.20        6.94      3.97 o 
   1   2  13        1.05        6.12      2.48 o 
  -3   3  13       28.70       14.09      3.23 o 
  -2   3  13        0.57        0.03      2.07 o 
  -1   3  13        0.17       -0.15      1.99 o 
   0   3  13       37.17       27.08      3.76 o 
   1   3  13        8.64       12.26      4.74 o 
  -3   4  13        6.42        7.05      4.62 o 
  -2   4  13        2.22        1.92      5.11 o 
  -1   4  13        0.00        3.77      2.90 o 
   0   4  13        0.00        0.15      2.14 o 
   1   4  13        1.50        4.32      2.41 o 
  -3   5  13       54.22       44.95      4.70 o 
  -2   5  13        1.57        4.63      2.32 o 
  -1   5  13       39.48       33.56      8.67 o 
   0   5  13        0.96        1.12      2.15 o 
   1   5  13        6.76        7.89      2.65 o 
  -3   6  13       43.14       47.31      4.94 o 
  -2   6  13        1.77        0.76      3.90 o 
  -1   6  13       43.52       54.27      5.32 o 
   0   6  13        0.61        2.50      2.24 o 
   1   6  13       43.38       49.87      8.23 o 
  -3   7  13       53.78       51.20      3.88 o 
  -2   7  13        3.57        5.47      2.26 o 
  -1   7  13       33.39       42.88      6.42 o 
   0   7  13        6.26       10.40      2.89 o 
   1   7  13        0.22        2.57      2.28 o 
  -3   8  13       28.76       40.07      4.24 o 
  -2   8  13        2.84        6.98      2.86 o 
  -1   8  13        1.92        4.59      2.29 o 
   0   8  13        2.37        1.86      2.29 o 
   1   8  13        3.70        2.18      2.25 o 
  -3   9  13       10.44       13.38      2.77 o 
  -2   9  13        0.94        4.63      2.46 o 
  -1   9  13        4.88        6.63      2.56 o 
   0   9  13       23.28       24.60      4.36 o 
   1   9  13        0.27        1.04      2.62 o 
  -3  10  13       23.31       22.52      3.46 o 
  -2  10  13        6.89        7.02      2.53 o 
  -1  10  13        0.68        4.57      2.37 o 
   0  10  13       12.98       12.32      2.97 o 
   1  10  13        5.88       13.90      4.60 o 
  -3  11  13        2.75        7.12      3.44 o 
  -2  11  13        5.50        7.48      2.66 o 
  -1  11  13       40.25       58.60      7.36 o 
   0  11  13        8.99        9.67      2.93 o 
   1  11  13        5.67        4.09      3.75 o 
  -2  12  13       13.62       14.62      3.22 o 
  -1  12  13        4.83       11.76      3.03 o 
   0  12  13       15.82       22.27      4.79 o 
  -2  13  13        3.96        2.28      2.27 o 
  -1  13  13        1.58        3.31      2.40 o 
   0  13  13        5.23        7.96      4.75 o 
  -2  14  13        3.14        6.21      2.60 o 
  -1  14  13        2.47        0.72      3.10 o 
   0  14  13        0.22        3.48      2.27 o 
  -1  15  13        0.05       -2.76      2.76 o 
  -2   0  14       81.57       96.82      8.28 o 
   0   0  14       28.20       38.14      6.48 o 
  -2   1  14        0.64        4.70      3.65 o 
  -1   1  14        0.30        0.57      2.74 o 
   0   1  14        0.32       -0.43      2.36 o 
  -2   2  14       52.99       45.75      4.89 o 
  -1   2  14        1.00       -0.31      2.18 o 
   0   2  14        3.50        5.96      4.23 o 
  -2   3  14       15.66       21.30      5.18 o 
  -1   3  14       11.22       17.10      5.30 o 
  -2   4  14       15.65       20.21      4.81 o 
  -1   4  14       12.99       13.18      2.96 o 
  -2   5  14       21.37       23.07      5.28 o 
  -1   5  14       46.05       51.48      5.04 o 
  -2   6  14        0.05       -3.00      3.00 o 
  -1   6  14        0.31        5.43      2.64 o 
  -2   7  14        0.41       -2.69      3.03 o 
  -1   7  14       11.62        6.31      4.60 o 
  -1   8  14        8.45       14.45      4.67 o 
  -1   9  14        0.31        3.17      3.31 o 
                                                 
